# Supplementary material for: Neuroprosthetic contact lens enabled sensorimotor system for point-of-care monitoring and feedback of intraocular pressure
Source: Nat Commun. 2024 Jul 5;15:5635. doi: 10.1038/s41467-024-49907-5 (PMC11224243; doi:10.1038/s41467-024-49907-5)
Supplement: Supplementary file 9 — Source Data [file 41467_2024_49907_MOESM9_ESM.zip]

Archive with 3 entries (2 files):
- Source Data/Manuscript Figure 1-5.xlsx
- Source Data/Suppleementary Figures.xlsx
- Source Data/
