# Supplementary material for: Neuroprosthetic contact lens enabled sensorimotor system for point-of-care monitoring and feedback of intraocular pressure
Source: Nat Commun. 2024 Jul 5;15:5635. doi: 10.1038/s41467-024-49907-5 (PMC11224243; doi:10.1038/s41467-024-49907-5)
Supplement: Supplementary file 9 — Source Data [file 41467_2024_49907_MOESM9_ESM.zip › Source Data/Manuscript Figure 1-5.xlsx]

## Sheet: Fig. 2aⅡ
um	nm
0	-22.8618
0.07813	2.76784
0.15625	3.92363
0.23438	-29.7153
0.3125	-54.331
0.39063	-64.1347
0.46875	-64.2767
0.54688	-64.7329
0.625	-69.3762
0.70313	-66.9329
0.78125	-64.4896
0.85937	-65.2702
0.9375	-69.2749
1.01563	-71.6675
1.09375	-74.6988
1.17188	-78.379
1.25	-77.2334
1.32813	-75.4288
1.40625	-72.0223
1.48438	-71.5154
1.5625	-75.52
1.64063	-78.8758
1.71875	-79.332
1.79688	-80.4371
1.875	-81.5422
1.95313	-81.0353
2.03125	-59.5827
2.10938	-33.6185
2.1875	-17.0019
2.26563	-20.0332
2.34375	-20.1752
2.42188	-21.5945
2.5	-19.8001
2.57813	-16.718
2.65625	-18.7862
2.73438	-18.2793
2.8125	-16.7991
2.89063	-18.8673
2.96875	-20.9355
3.04688	-19.1411
3.125	-18.9586
3.20313	-15.8664
3.28125	-12.7844
3.35938	-15.177
3.4375	-19.1715
3.51563	-16.7383
3.59375	-15.5825
3.67188	-18.2895
3.75	-18.7558
3.82813	-18.2489
3.90625	-16.1199
3.98438	-16.9005
4.0625	-18.33
4.14063	-19.1107
4.21875	-19.2425
4.29688	-17.1236
4.375	-16.9411
4.45313	-18.6849
4.53125	-17.5392
4.60938	-17.9955
4.6875	-22.3144
4.76563	-27.6065
4.84375	-29.6747

## Sheet: Fig. 2aⅢ
Wavelength (nm)	Tansmittance (%)
400	92.9
401	92.9
402	93
403	92.9
404	92.9
405	92.9
406	92.9
407	93
408	93
409	93
410	93
411	93
412	93
413	93
414	93
415	93
416	93
417	93
418	93
419	93
420	93
421	93
422	93
423	93
424	93
425	93
426	93
427	93
428	93
429	93
430	93
431	93
432	93.1
433	93
434	93.1
435	93
436	93.1
437	93.1
438	93.1
439	93.1
440	93
441	93
442	93.1
443	93.1
444	93.1
445	93.1
446	93.1
447	93.1
448	93.1
449	93.1
450	93.1
451	93.1
452	93.1
453	93.1
454	93.1
455	93.1
456	93.1
457	93.1
458	93.1
459	93.1
460	93.1
461	93.1
462	93.1
463	93.1
464	93.2
465	93.2
466	93.2
467	93.2
468	93.2
469	93.2
470	93.2
471	93.2
472	93.2
473	93.2
474	93.2
475	93.2
476	93.2
477	93.2
478	93.2
479	93.2
480	93.2
481	93.2
482	93.2
483	93.2
484	93.2
485	93.2
486	93.2
487	93.2
488	93.2
489	93.2
490	93.2
491	93.2
492	93.2
493	93.2
494	93.2
495	93.3
496	93.3
497	93.3
498	93.2
499	93.3
500	93.2
501	93.2
502	93.2
503	93.2
504	93.2
505	93.2
506	93.2
507	93.2
508	93.2
509	93.2
510	93.2
511	93.3
512	93.3
513	93.3
514	93.3
515	93.3
516	93.3
517	93.2
518	93.2
519	93.2
520	93.2
521	93.2
522	93.3
523	93.3
524	93.3
525	93.3
526	93.3
527	93.3
528	93.3
529	93.3
530	93.3
531	93.3
532	93.3
533	93.3
534	93.3
535	93.3
536	93.3
537	93.3
538	93.3
539	93.3
540	93.3
541	93.3
542	93.3
543	93.3
544	93.3
545	93.3
546	93.3
547	93.3
548	93.3
549	93.3
550	93.3
551	93.3
552	93.3
553	93.3
554	93.3
555	93.3
556	93.3
557	93.3
558	93.3
559	93.3
560	93.3
561	93.3
562	93.3
563	93.3
564	93.3
565	93.3
566	93.3
567	93.3
568	93.3
569	93.2
570	93.3
571	93.3
572	93.3
573	93.3
574	93.3
575	93.3
576	93.3
577	93.3
578	93.3
579	93.3
580	93.3
581	93.3
582	93.3
583	93.3
584	93.3
585	93.3
586	93.3
587	93.3
588	93.3
589	93.3
590	93.3
591	93.3
592	93.3
593	93.3
594	93.3
595	93.2
596	93.3
597	93.3
598	93.3
599	93.3
600	93.2
601	93.2
602	93.2
603	93.2
604	93.2
605	93.2
606	93.2
607	93.2
608	93.2
609	93.2
610	93.2
611	93.2
612	93.2
613	93.2
614	93.2
615	93.2
616	93.2
617	93.2
618	93.2
619	93.2
620	93.2
621	93.2
622	93.2
623	93.2
624	93.2
625	93.2
626	93.2
627	93.2
628	93.2
629	93.2
630	93.2
631	93.2
632	93.2
633	93.2
634	93.2
635	93.2
636	93.2
637	93.2
638	93.2
639	93.2
640	93.2
641	93.2
642	93.2
643	93.2
644	93.2
645	93.2
646	93.2
647	93.2
648	93.1
649	93.2
650	93.2
651	93.2
652	93.2
653	93.2
654	93.1
655	93.1
656	93.2
657	93.2
658	93.2
659	93.2
660	93.1
661	93.1
662	93.2
663	93.2
664	93.2
665	93.1
666	93.2
667	93.2
668	93.2
669	93.2
670	93.1
671	93.1
672	93.1
673	93.1
674	93.1
675	93.1
676	93.1
677	93.1
678	93.1
679	93.1
680	93.1
681	93.1
682	93.1
683	93.1
684	93.1
685	93.1
686	93.1
687	93.1
688	93.1
689	93.1
690	93.1
691	93.1
692	93.1
693	93.1
694	93.1
695	93.1
696	93.1
697	93.1
698	93.1
699	93.1
700	93.1
701	93.1
702	93.1
703	93.1
704	93.1
705	93.1
706	93.1
707	93.1
708	93.1
709	93.1
710	93
711	93
712	93
713	93
714	93
715	93
716	93
717	93
718	93
719	93
720	93
721	93
722	93
723	93
724	93
725	93
726	93
727	93
728	93
729	93
730	93
731	93
732	93
733	93
734	93
735	92.9
736	92.9
737	92.9
738	92.9
739	93
740	93
741	93
742	93
743	92.9
744	92.9
745	92.9
746	92.9
747	92.9
748	92.9
749	92.9
750	92.9
751	92.9
752	92.9
753	92.9
754	92.9
755	92.9
756	92.9
757	92.9
758	92.9
759	92.9
760	92.9
761	92.9
762	92.9
763	92.9
764	92.9
765	92.9
766	92.9
767	92.9
768	92.9
769	92.9
770	92.9
771	92.9
772	92.9
773	92.9
774	92.9
775	92.9
776	92.9
777	92.9
778	92.9
779	92.9
780	92.9
781	92.9
782	92.9
783	92.8
784	92.8
785	92.9
786	92.8
787	92.9
788	92.8
789	92.8
790	92.8
791	92.8
792	92.8
793	92.8
794	92.8
795	92.8
796	92.8
797	92.8
798	92.8
799	92.8
800	92.8

## Sheet: Fig. 2b
0 mmHg		10 mmHg		20 mmHg		30 mmHg		40 mmHg		50 mmHg
Arc Length (nm)	Displacement (μm)	Arc Length (nm)	Displacement (μm)	Arc Length (nm)	Displacement (μm)	Arc Length (nm)	Displacement (μm)	Arc Length (nm)	Displacement (μm)	Arc Length (nm)	Displacement (μm)
0	0	0	0	0	0	0	0	0	0	0	0
0.03611	0	0.03611	0.10265	0.03611	0.20531	0.03611	0.30796	0.03611	0.41061	0.03611	0.51326
0.07228	0	0.07228	0.2055	0.07228	0.411	0.07228	0.6165	0.07228	0.82201	0.07228	1.02751
0.10852	0	0.10852	0.30855	0.10852	0.61709	0.10852	0.92564	0.10852	1.23418	0.10852	1.54273
0.14483	0	0.14483	0.41179	0.14483	0.82357	0.14483	1.23536	0.14483	1.64715	0.14483	2.05893
0.18121	0	0.18121	0.51522	0.18121	1.03044	0.18121	1.54567	0.18121	2.06089	0.18121	2.57611
0.21765	0	0.21765	0.61885	0.21765	1.23771	0.21765	1.85656	0.21765	2.47542	0.21765	3.09427
0.25417	0	0.25417	0.72268	0.25417	1.44536	0.25417	2.16805	0.25417	2.89073	0.25417	3.61341
0.29029	0	0.29029	0.82536	0.29029	1.65073	0.29029	2.47609	0.29029	3.30145	0.29029	4.12681
0.32647	0	0.32647	0.92824	0.32647	1.85648	0.32647	2.78472	0.32647	3.71296	0.32647	4.6412
0.36271	0	0.36271	1.03131	0.36271	2.06262	0.36271	3.09393	0.36271	4.12525	0.36271	5.15656
0.39902	0	0.39902	1.13458	0.39902	2.26916	0.39902	3.40374	0.39902	4.53832	0.39902	5.6729
0.43539	0	0.43539	1.23804	0.43539	2.47609	0.43539	3.71413	0.43539	4.95217	0.43539	6.19021
0.47183	0	0.47183	1.3417	0.47183	2.6834	0.47183	4.02511	0.47183	5.36681	0.47183	6.70851
0.50834	0	0.50834	1.44556	0.50834	2.89111	0.50834	4.33667	0.50834	5.78223	0.50834	7.22779
0.54447	0	0.54447	1.54831	0.54447	3.09662	0.54447	4.64493	0.54447	6.19324	0.54447	7.74155
0.58065	0	0.58065	1.65125	0.58065	3.3025	0.58065	4.95375	0.58065	6.605	0.58065	8.25625
0.6169	0	0.6169	1.75437	0.6169	3.50875	0.6169	5.26312	0.6169	7.0175	0.6169	8.77187
0.65321	0	0.65321	1.85768	0.65321	3.71537	0.65321	5.57305	0.65321	7.43074	0.65321	9.28842
0.68958	0	0.68958	1.96118	0.68958	3.92236	0.68958	5.88354	0.68958	7.84472	0.68958	9.8059
0.72601	0	0.72601	2.06486	0.72601	4.12972	0.72601	6.19458	0.72601	8.25944	0.72601	10.3243
0.76251	0	0.76251	2.16873	0.76251	4.33746	0.76251	6.50618	0.76251	8.67491	0.76251	10.8436
0.79865	0	0.79865	2.27156	0.79865	4.54312	0.79865	6.81467	0.79865	9.08623	0.79865	11.3578
0.83484	0	0.83484	2.37455	0.83484	4.74911	0.83484	7.12366	0.83484	9.49822	0.83484	11.8728
0.87109	0	0.87109	2.47772	0.87109	4.95544	0.87109	7.43315	0.87109	9.91087	0.87109	12.3886
0.9074	0	0.9074	2.58105	0.9074	5.1621	0.9074	7.74314	0.9074	10.3242	0.9074	12.9052
0.94376	0	0.94376	2.68454	0.94376	5.36909	0.94376	8.05363	0.94376	10.7382	0.94376	13.4227
0.98019	0	0.98019	2.78821	0.98019	5.57641	0.98019	8.36462	0.98019	11.1528	0.98019	13.941
1.01668	0	1.01668	2.89204	1.01668	5.78407	1.01668	8.67611	1.01668	11.5681	1.01668	14.4602
1.05283	0	1.05283	2.99489	1.05283	5.98978	1.05283	8.98466	1.05283	11.9795	1.05283	14.9744
1.08902	0	1.08902	3.09788	1.08902	6.19576	1.08902	9.29363	1.08902	12.3915	1.08902	15.4894
1.12528	0	1.12528	3.20101	1.12528	6.40201	1.12528	9.60302	1.12528	12.804	1.12528	16.005
1.16159	0	1.16159	3.30427	1.16159	6.60854	1.16159	9.91282	1.16159	13.2171	1.16159	16.5214
1.19795	0	1.19795	3.40768	1.19795	6.81535	1.19795	10.223	1.19795	13.6307	1.19795	17.0384
1.23437	0	1.23437	3.51122	1.23437	7.02244	1.23437	10.5337	1.23437	14.0449	1.23437	17.5561
1.27085	0	1.27085	3.6149	1.27085	7.2298	1.27085	10.8447	1.27085	14.4596	1.27085	18.0745
1.307	0	1.307	3.71765	1.307	7.43531	1.307	11.153	1.307	14.8706	1.307	18.5883
1.34321	0	1.34321	3.8205	1.34321	7.64101	1.34321	11.4615	1.34321	15.282	1.34321	19.1025
1.37946	0	1.37946	3.92345	1.37946	7.84691	1.37946	11.7704	1.37946	15.6938	1.37946	19.6173
1.41577	0	1.41577	4.0265	1.41577	8.053	1.41577	12.0795	1.41577	16.106	1.41577	20.1325
1.45213	0	1.45213	4.12965	1.45213	8.25929	1.45213	12.3889	1.45213	16.5186	1.45213	20.6482
1.48855	0	1.48855	4.23289	1.48855	8.46578	1.48855	12.6987	1.48855	16.9316	1.48855	21.1644
1.52502	0	1.52502	4.33623	1.52502	8.67246	1.52502	13.0087	1.52502	17.3449	1.52502	21.6811
1.56118	0	1.56118	4.43868	1.56118	8.87736	1.56118	13.3161	1.56118	17.7547	1.56118	22.1934
1.59739	0	1.59739	4.54118	1.59739	9.08235	1.59739	13.6235	1.59739	18.1647	1.59739	22.7059
1.63365	0	1.63365	4.64372	1.63365	9.28743	1.63365	13.9312	1.63365	18.5749	1.63365	23.2186
1.66996	0	1.66996	4.7463	1.66996	9.49259	1.66996	14.2389	1.66996	18.9852	1.66996	23.7315
1.70632	0	1.70632	4.84892	1.70632	9.69784	1.70632	14.5468	1.70632	19.3957	1.70632	24.2446
1.74273	0	1.74273	4.95158	1.74273	9.90317	1.74273	14.8547	1.74273	19.8063	1.74273	24.7579
1.77919	0	1.77919	5.05429	1.77919	10.1086	1.77919	15.1629	1.77919	20.2172	1.77919	25.2715
1.81536	0	1.81536	5.15613	1.81536	10.3123	1.81536	15.4684	1.81536	20.6245	1.81536	25.7807
1.85158	0	1.85158	5.25794	1.85158	10.5159	1.85158	15.7738	1.85158	21.0318	1.85158	26.2897
1.88784	0	1.88784	5.35973	1.88784	10.7195	1.88784	16.0792	1.88784	21.4389	1.88784	26.7986
1.92415	0	1.92415	5.46148	1.92415	10.923	1.92415	16.3844	1.92415	21.8459	1.92415	27.3074
1.9605	0	1.9605	5.56321	1.9605	11.1264	1.9605	16.6896	1.9605	22.2528	1.9605	27.816
1.99691	0	1.99691	5.66491	1.99691	11.3298	1.99691	16.9947	1.99691	22.6596	1.99691	28.3245
2.03336	0	2.03336	5.76658	2.03336	11.5332	2.03336	17.2997	2.03336	23.0663	2.03336	28.8329
2.06954	0	2.06954	5.86736	2.06954	11.7347	2.06954	17.6021	2.06954	23.4694	2.06954	29.3368
2.10576	0	2.10576	5.96802	2.10576	11.936	2.10576	17.9041	2.10576	23.8721	2.10576	29.8401
2.14203	0	2.14203	6.06858	2.14203	12.1372	2.14203	18.2057	2.14203	24.2743	2.14203	30.3429
2.17834	0	2.17834	6.16902	2.17834	12.338	2.17834	18.5071	2.17834	24.6761	2.17834	30.8451
2.21469	0	2.21469	6.26935	2.21469	12.5387	2.21469	18.808	2.21469	25.0774	2.21469	31.3467
2.25109	0	2.25109	6.36956	2.25109	12.7391	2.25109	19.1087	2.25109	25.4782	2.25109	31.8478
2.28753	0	2.28753	6.46967	2.28753	12.9393	2.28753	19.409	2.28753	25.8787	2.28753	32.3483
2.32372	0	2.32372	6.56883	2.32372	13.1377	2.32372	19.7065	2.32372	26.2753	2.32372	32.8441
2.35995	0	2.35995	6.66777	2.35995	13.3355	2.35995	20.0033	2.35995	26.6711	2.35995	33.3389
2.39622	0	2.39622	6.76649	2.39622	13.533	2.39622	20.2995	2.39622	27.066	2.39622	33.8325
2.43253	0	2.43253	6.86498	2.43253	13.73	2.43253	20.595	2.43253	27.4599	2.43253	34.3249
2.46888	0	2.46888	6.96326	2.46888	13.9265	2.46888	20.8898	2.46888	27.853	2.46888	34.8163
2.50527	0	2.50527	7.0613	2.50527	14.1226	2.50527	21.1839	2.50527	28.2452	2.50527	35.3065
2.5417	0	2.5417	7.15912	2.5417	14.3183	2.5417	21.4774	2.5417	28.6365	2.5417	35.7956
2.5779	0	2.5779	7.25598	2.5779	14.512	2.5779	21.7679	2.5779	29.0239	2.5779	36.2799
2.61413	0	2.61413	7.35247	2.61413	14.7049	2.61413	22.0574	2.61413	29.4099	2.61413	36.7623
2.65041	0	2.65041	7.4486	2.65041	14.8972	2.65041	22.3458	2.65041	29.7944	2.65041	37.243
2.68671	0	2.68671	7.54438	2.68671	15.0887	2.68671	22.6331	2.68671	30.1775	2.68671	37.7219
2.72306	0	2.72306	7.63979	2.72306	15.2796	2.72306	22.9194	2.72306	30.5591	2.72306	38.1989
2.75945	0	2.75945	7.73484	2.75945	15.4697	2.75945	23.2045	2.75945	30.9394	2.75945	38.6742
2.79587	0	2.79587	7.82953	2.79587	15.6591	2.79587	23.4886	2.79587	31.3181	2.79587	39.1477
2.83208	0	2.83208	7.9232	2.83208	15.8464	2.83208	23.7696	2.83208	31.6928	2.83208	39.616
2.86832	0	2.86832	8.01635	2.86832	16.0327	2.86832	24.0491	2.86832	32.0654	2.86832	40.0818
2.90459	0	2.90459	8.10898	2.90459	16.218	2.90459	24.327	2.90459	32.4359	2.90459	40.5449
2.9409	0	2.9409	8.20109	2.9409	16.4022	2.9409	24.6033	2.9409	32.8044	2.9409	41.0055
2.97724	0	2.97724	8.29268	2.97724	16.5853	2.97724	24.878	2.97724	33.1707	2.97724	41.4634
3.01363	0	3.01363	8.38374	3.01363	16.7675	3.01363	25.1512	3.01363	33.535	3.01363	41.9187
3.05004	0	3.05004	8.47429	3.05004	16.9486	3.05004	25.4229	3.05004	33.8971	3.05004	42.3714
3.08626	0	3.08626	8.56374	3.08626	17.1275	3.08626	25.6912	3.08626	34.255	3.08626	42.8187
3.1225	0	3.1225	8.65248	3.1225	17.305	3.1225	25.9575	3.1225	34.6099	3.1225	43.2624
3.15878	0	3.15878	8.74052	3.15878	17.481	3.15878	26.2216	3.15878	34.9621	3.15878	43.7026
3.19509	0	3.19509	8.82784	3.19509	17.6557	3.19509	26.4835	3.19509	35.3114	3.19509	44.1392
3.23143	0	3.23143	8.91446	3.23143	17.8289	3.23143	26.7434	3.23143	35.6579	3.23143	44.5723
3.2678	0	3.2678	9.00037	3.2678	18.0007	3.2678	27.0011	3.2678	36.0015	3.2678	45.0019
3.30421	0	3.30421	9.08557	3.30421	18.1712	3.30421	27.2567	3.30421	36.3423	3.30421	45.4279
3.34044	0	3.34044	9.1696	3.34044	18.3392	3.34044	27.5088	3.34044	36.6784	3.34044	45.848
3.37669	0	3.37669	9.2527	3.37669	18.5054	3.37669	27.7581	3.37669	37.0108	3.37669	46.2635
3.41297	0	3.41297	9.33488	3.41297	18.6698	3.41297	28.0046	3.41297	37.3395	3.41297	46.6744
3.44927	0	3.44927	9.41614	3.44927	18.8323	3.44927	28.2484	3.44927	37.6646	3.44927	47.0807
3.48561	0	3.48561	9.49648	3.48561	18.993	3.48561	28.4894	3.48561	37.9859	3.48561	47.4824
3.52198	0	3.52198	9.5759	3.52198	19.1518	3.52198	28.7277	3.52198	38.3036	3.52198	47.8795
3.55838	0	3.55838	9.65439	3.55838	19.3088	3.55838	28.9632	3.55838	38.6176	3.55838	48.272
3.59461	0	3.59461	9.7316	3.59461	19.4632	3.59461	29.1948	3.59461	38.9264	3.59461	48.658
3.63087	0	3.63087	9.80765	3.63087	19.6153	3.63087	29.4229	3.63087	39.2306	3.63087	49.0382
3.66715	0	3.66715	9.88254	3.66715	19.7651	3.66715	29.6476	3.66715	39.5302	3.66715	49.4127
3.70346	0	3.70346	9.95628	3.70346	19.9126	3.70346	29.8688	3.70346	39.8251	3.70346	49.7814
3.7398	0	3.7398	10.0289	3.7398	20.0577	3.7398	30.0866	3.7398	40.1154	3.7398	50.1443
3.77616	0	3.77616	10.1003	3.77616	20.2006	3.77616	30.3009	3.77616	40.4012	3.77616	50.5014
3.81255	0	3.81255	10.1706	3.81255	20.3411	3.81255	30.5117	3.81255	40.6822	3.81255	50.8528
3.84879	0	3.84879	10.2394	3.84879	20.4787	3.84879	30.7181	3.84879	40.9575	3.84879	51.1969
3.88506	0	3.88506	10.3068	3.88506	20.6136	3.88506	30.9203	3.88506	41.2271	3.88506	51.5339
3.92134	0	3.92134	10.3728	3.92134	20.7456	3.92134	31.1184	3.92134	41.4911	3.92134	51.8639
3.95765	0	3.95765	10.4374	3.95765	20.8748	3.95765	31.3122	3.95765	41.7495	3.95765	52.1869
3.99398	0	3.99398	10.5006	3.99398	21.0012	3.99398	31.5017	3.99398	42.0023	3.99398	52.5029
4.03034	0	4.03034	10.5624	4.03034	21.1247	4.03034	31.6871	4.03034	42.2495	4.03034	52.8118
4.06672	0	4.06672	10.6227	4.06672	21.2455	4.06672	31.8682	4.06672	42.491	4.06672	53.1137
4.10297	0	4.10297	10.6814	4.10297	21.3629	4.10297	32.0443	4.10297	42.7257	4.10297	53.4072
4.13924	0	4.13924	10.7385	4.13924	21.4769	4.13924	32.2154	4.13924	42.9539	4.13924	53.6923
4.17553	0	4.17553	10.7938	4.17553	21.5876	4.17553	32.3815	4.17553	43.1753	4.17553	53.9691
4.21184	0	4.21184	10.8475	4.21184	21.695	4.21184	32.5425	4.21184	43.3901	4.21184	54.2376
4.24817	0	4.24817	10.8995	4.24817	21.7991	4.24817	32.6986	4.24817	43.5982	4.24817	54.4977
4.28452	0	4.28452	10.9499	4.28452	21.8998	4.28452	32.8497	4.28452	43.7996	4.28452	54.7495
4.32089	0	4.32089	10.9986	4.32089	21.9972	4.32089	32.9958	4.32089	43.9944	4.32089	54.993
4.35715	0	4.35715	11.0453	4.35715	22.0907	4.35715	33.136	4.35715	44.1813	4.35715	55.2266
4.39343	0	4.39343	11.0901	4.39343	22.1802	4.39343	33.2703	4.39343	44.3604	4.39343	55.4505
4.42972	0	4.42972	11.1329	4.42972	22.2659	4.42972	33.3989	4.42972	44.5318	4.42972	55.6647
4.46602	0	4.46602	11.1738	4.46602	22.3477	4.46602	33.5215	4.46602	44.6954	4.46602	55.8693
4.50235	0	4.50235	11.2128	4.50235	22.4256	4.50235	33.6384	4.50235	44.8512	4.50235	56.0641
4.5387	0	4.5387	11.2498	4.5387	22.4996	4.5387	33.7495	4.5387	44.9993	4.5387	56.2491
4.57506	0	4.57506	11.2849	4.57506	22.5698	4.57506	33.8547	4.57506	45.1396	4.57506	56.4245
4.61133	0	4.61133	11.3177	4.61133	22.6355	4.61133	33.9532	4.61133	45.271	4.61133	56.5887
4.64761	0	4.64761	11.3483	4.64761	22.6967	4.64761	34.0451	4.64761	45.3934	4.64761	56.7418
4.6839	0	4.6839	11.3767	4.6839	22.7535	4.6839	34.1302	4.6839	45.5069	4.6839	56.8837
4.72021	0	4.72021	11.4029	4.72021	22.8058	4.72021	34.2087	4.72021	45.6116	4.72021	57.0144
4.75654	0	4.75654	11.4268	4.75654	22.8536	4.75654	34.2804	4.75654	45.7072	4.75654	57.1341
4.79288	0	4.79288	11.4485	4.79288	22.897	4.79288	34.3455	4.79288	45.794	4.79288	57.2425
4.82923	0	4.82923	11.468	4.82923	22.9359	4.82923	34.4039	4.82923	45.8719	4.82923	57.3398
4.86551	0	4.86551	11.4849	4.86551	22.9699	4.86551	34.4548	4.86551	45.9397	4.86551	57.4246
4.90179	0	4.90179	11.4994	4.90179	22.9987	4.90179	34.4981	4.90179	45.9975	4.90179	57.4969
4.93809	0	4.93809	11.5113	4.93809	23.0226	4.93809	34.5339	4.93809	46.0452	4.93809	57.5565
4.9744	0	4.9744	11.5207	4.9744	23.0414	4.9744	34.5621	4.9744	46.0828	4.9744	57.6035
5.01072	0	5.01072	11.5276	5.01072	23.0552	5.01072	34.5828	5.01072	46.1104	5.01072	57.638
5.04705	0	5.04705	11.532	5.04705	23.064	5.04705	34.5959	5.04705	46.1279	5.04705	57.6599
5.0834	0	5.0834	11.5338	5.0834	23.0677	5.0834	34.6015	5.0834	46.1354	5.0834	57.6692
5.11969	0	5.11969	11.5329	5.11969	23.0658	5.11969	34.5987	5.11969	46.1317	5.11969	57.6646
5.15598	0	5.15598	11.5292	5.15598	23.0584	5.15598	34.5876	5.15598	46.1168	5.15598	57.6459
5.19227	0	5.19227	11.5227	5.19227	23.0454	5.19227	34.568	5.19227	46.0907	5.19227	57.6134
5.22858	0	5.22858	11.5134	5.22858	23.0268	5.22858	34.5401	5.22858	46.0535	5.22858	57.5669
5.2649	0	5.2649	11.5013	5.2649	23.0026	5.2649	34.5039	5.2649	46.0052	5.2649	57.5065
5.30123	0	5.30123	11.4864	5.30123	22.9728	5.30123	34.4593	5.30123	45.9457	5.30123	57.4321
5.33757	0	5.33757	11.4688	5.33757	22.9375	5.33757	34.4063	5.33757	45.875	5.33757	57.3438
5.37386	0	5.37386	11.448	5.37386	22.896	5.37386	34.344	5.37386	45.792	5.37386	57.24
5.41016	0	5.41016	11.4242	5.41016	22.8484	5.41016	34.2726	5.41016	45.6968	5.41016	57.121
5.44646	0	5.44646	11.3974	5.44646	22.7947	5.44646	34.1921	5.44646	45.5894	5.44646	56.9868
5.48277	0	5.48277	11.3675	5.48277	22.735	5.48277	34.1025	5.48277	45.4699	5.48277	56.8374
5.51909	0	5.51909	11.3346	5.51909	22.6692	5.51909	34.0037	5.51909	45.3383	5.51909	56.6729
5.55541	0	5.55541	11.2986	5.55541	22.5973	5.55541	33.8959	5.55541	45.1946	5.55541	56.4932
5.59175	0	5.59175	11.2597	5.59175	22.5193	5.59175	33.779	5.59175	45.0387	5.59175	56.2983
5.62804	0	5.62804	11.2173	5.62804	22.4346	5.62804	33.6518	5.62804	44.8691	5.62804	56.0864
5.66435	0	5.66435	11.1716	5.66435	22.3433	5.66435	33.515	5.66435	44.6866	5.66435	55.8583
5.70065	0	5.70065	11.1228	5.70065	22.2456	5.70065	33.3684	5.70065	44.4912	5.70065	55.614
5.73696	0	5.73696	11.0707	5.73696	22.1414	5.73696	33.2121	5.73696	44.2827	5.73696	55.3534
5.77327	0	5.77327	11.0153	5.77327	22.0307	5.77327	33.046	5.77327	44.0614	5.77327	55.0767
5.80959	0	5.80959	10.9568	5.80959	21.9135	5.80959	32.8703	5.80959	43.827	5.80959	54.7838
5.84592	0	5.84592	10.8949	5.84592	21.7899	5.84592	32.6848	5.84592	43.5798	5.84592	54.4747
5.88222	0	5.88222	10.8294	5.88222	21.6589	5.88222	32.4883	5.88222	43.3178	5.88222	54.1472
5.91853	0	5.91853	10.7606	5.91853	21.5211	5.91853	32.2817	5.91853	43.0422	5.91853	53.8028
5.95484	0	5.95484	10.6883	5.95484	21.3766	5.95484	32.0648	5.95484	42.7531	5.95484	53.4414
5.99115	0	5.99115	10.6126	5.99115	21.2253	5.99115	31.8379	5.99115	42.4505	5.99115	53.0631
6.02746	0	6.02746	10.5336	6.02746	21.0672	6.02746	31.6008	6.02746	42.1343	6.02746	52.6679
6.06377	0	6.06377	10.4512	6.06377	20.9023	6.06377	31.3535	6.06377	41.8047	6.06377	52.2558
6.10009	0	6.10009	10.3653	6.10009	20.7307	6.10009	31.0961	6.10009	41.4614	6.10009	51.8268
6.1364	0	6.1364	10.2755	6.1364	20.5511	6.1364	30.8266	6.1364	41.1021	6.1364	51.3776
6.17271	0	6.17271	10.1823	6.17271	20.3645	6.17271	30.5468	6.17271	40.7291	6.17271	50.9113
6.20902	0	6.20902	10.0856	6.20902	20.1712	6.20902	30.2567	6.20902	40.3423	6.20902	50.4279
6.24533	0	6.24533	9.98546	6.24533	19.9709	6.24533	29.9564	6.24533	39.9419	6.24533	49.9273
6.28164	0	6.28164	9.88192	6.28164	19.7638	6.28164	29.6457	6.28164	39.5277	6.28164	49.4096
6.31795	0	6.31795	9.77494	6.31795	19.5499	6.31795	29.3248	6.31795	39.0998	6.31795	48.8747
6.35426	0	6.35426	9.66454	6.35426	19.3291	6.35426	28.9936	6.35426	38.6582	6.35426	48.3227
6.39058	0	6.39058	9.54972	6.39058	19.0994	6.39058	28.6492	6.39058	38.1989	6.39058	47.7486
6.4269	0	6.4269	9.43154	6.4269	18.8631	6.4269	28.2946	6.4269	37.7262	6.4269	47.1577
6.46321	0	6.46321	9.31	6.46321	18.62	6.46321	27.93	6.46321	37.24	6.46321	46.55
6.49952	0	6.49952	9.1851	6.49952	18.3702	6.49952	27.5553	6.49952	36.7404	6.49952	45.9255
6.53582	0	6.53582	9.05684	6.53582	18.1137	6.53582	27.1705	6.53582	36.2274	6.53582	45.2842
6.57213	0	6.57213	8.92522	6.57213	17.8504	6.57213	26.7756	6.57213	35.7009	6.57213	44.6261
6.60843	0	6.60843	8.79024	6.60843	17.5805	6.60843	26.3707	6.60843	35.1609	6.60843	43.9512
6.64476	0	6.64476	8.65058	6.64476	17.3012	6.64476	25.9518	6.64476	34.6023	6.64476	43.2529
6.68108	0	6.68108	8.50776	6.68108	17.0155	6.68108	25.5233	6.68108	34.031	6.68108	42.5388
6.7174	0	6.7174	8.36177	6.7174	16.7235	6.7174	25.0853	6.7174	33.4471	6.7174	41.8088
6.7537	0	6.7537	8.2126	6.7537	16.4252	6.7537	24.6378	6.7537	32.8504	6.7537	41.063
6.79001	0	6.79001	8.06027	6.79001	16.1206	6.79001	24.1808	6.79001	32.2411	6.79001	40.3014
6.8263	0	6.8263	7.90477	6.8263	15.8095	6.8263	23.7143	6.8263	31.6191	6.8263	39.5239
6.8626	0	6.8626	7.7461	6.8626	15.4922	6.8626	23.2383	6.8626	30.9844	6.8626	38.7305
6.89894	0	6.89894	7.58264	6.89894	15.1653	6.89894	22.7479	6.89894	30.3305	6.89894	37.9132
6.93526	0	6.93526	7.41633	6.93526	14.8327	6.93526	22.249	6.93526	29.6653	6.93526	37.0817
6.97158	0	6.97158	7.2472	6.97158	14.4944	6.97158	21.7416	6.97158	28.9888	6.97158	36.236
7.00789	0	7.00789	7.07523	7.00789	14.1505	7.00789	21.2257	7.00789	28.3009	7.00789	35.3762
7.04419	0	7.04419	6.90042	7.04419	13.8009	7.04419	20.7013	7.04419	27.6017	7.04419	34.5021
7.08048	0	7.08048	6.72279	7.08048	13.4456	7.08048	20.1684	7.08048	26.8911	7.08048	33.6139
7.11677	0	7.11677	6.54231	7.11677	13.0846	7.11677	19.6269	7.11677	26.1693	7.11677	32.7116
7.15311	0	7.15311	6.35705	7.15311	12.7141	7.15311	19.0712	7.15311	25.4282	7.15311	31.7853
7.18945	0	7.18945	6.16945	7.18945	12.3389	7.18945	18.5084	7.18945	24.6778	7.18945	30.8473
7.22577	0	7.22577	5.97951	7.22577	11.959	7.22577	17.9385	7.22577	23.918	7.22577	29.8976
7.26208	0	7.26208	5.78723	7.26208	11.5745	7.26208	17.3617	7.26208	23.1489	7.26208	28.9362
7.29838	0	7.29838	5.59261	7.29838	11.1852	7.29838	16.7778	7.29838	22.3704	7.29838	27.963
7.33466	0	7.33466	5.39565	7.33466	10.7913	7.33466	16.1869	7.33466	21.5826	7.33466	26.9782
7.37094	0	7.37094	5.19634	7.37094	10.3927	7.37094	15.589	7.37094	20.7854	7.37094	25.9817
7.40729	0	7.40729	4.99203	7.40729	9.98406	7.40729	14.9761	7.40729	19.9681	7.40729	24.9601
7.44363	0	7.44363	4.78618	7.44363	9.57236	7.44363	14.3585	7.44363	19.1447	7.44363	23.9309
7.47996	0	7.47996	4.5788	7.47996	9.1576	7.47996	13.7364	7.47996	18.3152	7.47996	22.894
7.51627	0	7.51627	4.36988	7.51627	8.73976	7.51627	13.1096	7.51627	17.4795	7.51627	21.8494
7.55256	0	7.55256	4.15943	7.55256	8.31885	7.55256	12.4783	7.55256	16.6377	7.55256	20.7971
7.58884	0	7.58884	3.94744	7.58884	7.89488	7.58884	11.8423	7.58884	15.7898	7.58884	19.7372
7.62511	0	7.62511	3.73392	7.62511	7.46784	7.62511	11.2018	7.62511	14.9357	7.62511	18.6696
7.66147	0	7.66147	3.51334	7.66147	7.02669	7.66147	10.54	7.66147	14.0534	7.66147	17.5667
7.69782	0	7.69782	3.29197	7.69782	6.58394	7.69782	9.87591	7.69782	13.1679	7.69782	16.4599
7.73415	0	7.73415	3.0698	7.73415	6.1396	7.73415	9.2094	7.73415	12.2792	7.73415	15.349
7.77045	0	7.77045	2.84683	7.77045	5.69366	7.77045	8.54049	7.77045	11.3873	7.77045	14.2341
7.80674	0	7.80674	2.62306	7.80674	5.24612	7.80674	7.86918	7.80674	10.4922	7.80674	13.1153
7.84302	0	7.84302	2.39849	7.84302	4.79698	7.84302	7.19548	7.84302	9.59397	7.84302	11.9925
7.87928	0	7.87928	2.17312	7.87928	4.34625	7.87928	6.51937	7.87928	8.6925	7.87928	10.8656
7.91565	0	7.91565	1.95886	7.91565	3.91771	7.91565	5.87657	7.91565	7.83543	7.91565	9.79428
7.952	0	7.952	1.71253	7.952	3.42506	7.952	5.13759	7.952	6.85011	7.952	8.56264
7.98833	0	7.98833	1.43414	7.98833	2.86828	7.98833	4.30242	7.98833	5.73657	7.98833	7.17071
8.02464	0	8.02464	1.1237	8.02464	2.24739	8.02464	3.37109	8.02464	4.49478	8.02464	5.61848
8.06093	0	8.06093	0.78119	8.06093	1.56238	8.06093	2.34357	8.06093	3.12476	8.06093	3.90595
8.0972	0	8.0972	0.40662	8.0972	0.81325	8.0972	1.21987	8.0972	1.6265	8.0972	2.03312
8.13345	0	8.13345	0	8.13345	0	8.13345	0	8.13345	0	8.13345	0

## Sheet: Fig. 2d
Ring		Radial
Pressure (mmHg)	Length Change (μm)	Pressure (mmHg)	Length Change (μm)
0	0	0	0
10	59.5746	10	8.0222
20	119.148	20	16.044
30	178.725	30	24.067
40	238.296	40	32.089
50	297.873	50	40.111

## Sheet: Fig. 2e
9 KΩ		12 KΩ		27 KΩ		193 KΩ		250 KΩ		304 KΩ		353 KΩ
ΔR/R0	Resistance (KΩ)	ΔR/R0	Resistance (KΩ)	ΔR/R0	Resistance (KΩ)	ΔR/R0	Resistance (KΩ)	ΔR/R0	Resistance (KΩ)	ΔR/R0	Resistance (KΩ)	ΔR/R0	Resistance (KΩ)
4.5e-08	0	0.13665	7	0.16529	13.7	1.59626	19.9	0.34653	26.1	0.48751	39.6	3.70094e-11	46.5
2.04082	0.8	3.50539	7.1	1.84874	14.3	4.0678	20.4	2.16734	26.2	3.5804	38.6	2.09368	45.6
3.88437	1.6	7.49433	7.2	4.3628	14.7	6.5102	20.6	4.80869	26.3	5.84082	38.2	4.65624	44.7
6.67904	2	10.3944	7.3	7.6058	15.1	8.91068	20.7	6.34837	26.4	8.37989	38	6.95167	44.1
7.27612	3.2	11.9739	7.4	10.2486	15.4	12.7945	20.8	8.07785	26.5	11.8725	37.8	8.85358	43.7
7.37628	4.5	12.2546	8.5	12.8842	15.7	16.2361	21.1	10.7953	26.8	15.7599	37.6	11.5981	43.2
6.67904	5.6	12.3171	9.7	13.9812	16.7	19.9494	21.3	15.1705	27.1	18.6331	37.2	13.1341	42.1
5.40788	6.4	12.1765	11	14.2678	18	24.3507	21.5	18.0547	27.2	21.0275	36.3	13.9406	40.9
4.64058	7.1	11.4013	12.3	13.8028	19.1	27.5727	21.6	22.4034	27.3	21.8323	35	13.2677	39.8
		8.80011	12.7	12.0148	19.8	30.7692	21.7	30.4376	27.4	20.4089	33.8	11.3821	39.1
		8.4926	12.8	9.65018	20.7	31.1306	23.1	32.2244	27.5	18.3776	32.5	8.64804	38.3
		6.14959	13			30.1496	24.6	36.3147	27.6
		3.79861	13.7			30.1821	25.8	39.1215	27.7
		2.05089	14			28.5151	26.2	39.1215	28.9
						26.7363	26.7	37.657	30
						22.9736	27.3	35.676	31
								30.2699	31.4
								24.9307	31.5
								22.2557	31.6
								18.8856	32
								19.0952	32.1
								15.0724	32.4
								12.0818	32.5
								8.39572	32.9
								5.71056	33.3
								3.5	33.5
								0.5	33.8

## Sheet: Fig. 2h
S-shaped		stright
Time (s)	ΔI/I	Time (s)	ΔI/I
0.01	0.99895	0.01	1
0.02	0.99789	0.02	1
0.03	0.99895	0.03	1
0.04	0.99895	0.04	1
0.05	0.99895	0.05	1
0.06	0.99789	0.06	1
0.07	0.99789	0.07	1
0.08	0.99789	0.08	1
0.09	0.99895	0.09	1
0.1	0.99789	0.1	1
0.11	0.99895	0.11	1
0.12	0.99789	0.12	1
0.13	0.99895	0.13	1
0.14	0.99895	0.14	1
0.15	0.99895	0.15	1
0.16	0.99895	0.16	1
0.17	0.99895	0.17	1
0.18	0.99895	0.18	1
0.19	0.99789	0.19	1
0.2	0.99895	0.2	1
0.21	0.99895	0.21	1
0.22	0.99895	0.22	1
0.23	0.99789	0.23	1
0.24	0.99895	0.24	1
0.25	0.99789	0.25	1
0.26	0.99789	0.26	1
0.27	0.99895	0.27	1
0.28	0.99895	0.28	1
0.29	0.99895	0.29	1
0.3	0.99895	0.3	1
0.31	1	0.31	1
0.32	0.99895	0.32	1
0.33	0.99895	0.33	1
0.34	1	0.34	1
0.35	1	0.35	1
0.36	0.99895	0.36	1
0.37	1	0.37	1
0.38	0.99895	0.38	1
0.39	0.99895	0.39	1
0.4	0.99895	0.4	1
0.41	1	0.41	1
0.42	0.99895	0.42	1
0.43	1	0.43	1
0.44	0.99895	0.44	1
0.45	1	0.45	1
0.46	1	0.46	1
0.47	0.99895	0.47	1
0.48	0.99895	0.48	1
0.49	0.99895	0.49	1
0.5	0.99895	0.5	1
0.51	1	0.51	1
0.52	0.99895	0.52	1
0.53	1	0.53	1
0.54	0.99895	0.54	1
0.55	0.99895	0.55	1
0.56	0.99895	0.56	1
0.57	0.99895	0.57	1
0.58	0.99895	0.58	1
0.59	0.99895	0.59	1
0.6	0.99895	0.6	1
0.61	1	0.61	1
0.62	0.99895	0.62	1
0.63	1	0.63	1
0.64	0.99895	0.64	1
0.65	1	0.65	1
0.66	0.99895	0.66	1
0.67	1	0.67	1
0.68	0.99895	0.68	1
0.69	0.99895	0.69	1
0.7	0.99895	0.7	1
0.71	1	0.71	1
0.72	0.99895	0.72	1
0.73	0.99895	0.73	1
0.74	0.99895	0.74	1
0.75	0.99895	0.75	1
0.76	0.99789	0.76	1
0.77	0.99895	0.77	1
0.78	0.99895	0.78	1
0.79	0.99895	0.79	1
0.8	0.99895	0.8	1
0.81	0.99895	0.81	1
0.82	0.99789	0.82	1
0.83	0.99895	0.83	1
0.84	0.99789	0.84	1
0.85	0.99895	0.85	1
0.86	0.99789	0.86	1
0.87	0.99895	0.87	1
0.88	0.99789	0.88	1
0.89	0.99789	0.89	1
0.9	0.99789	0.9	1
0.91	0.99895	0.91	1
0.92	0.99789	0.92	1
0.93	0.99895	0.93	1
0.94	0.99895	0.94	1
0.95	0.99789	0.95	1
0.96	0.99895	0.96	1
0.97	0.99789	0.97	1
0.98	0.99789	0.98	1
0.99	0.99895	0.99	0.99924
1	0.99789	1	1
1.01	0.99895	1.01	0.99924
1.02	0.99895	1.02	0.99924
1.03	0.99895	1.03	0.99924
1.04	0.99789	1.04	0.99924
1.05	0.99895	1.05	0.99924
1.06	0.99789	1.06	0.99924
1.07	0.99895	1.07	0.99924
1.08	0.99789	1.08	0.99924
1.09	0.99895	1.09	0.99924
1.1	0.99789	1.1	0.99924
1.11	0.99895	1.11	0.99924
1.12	0.99895	1.12	0.99924
1.13	0.99895	1.13	0.99924
1.14	0.99895	1.14	0.99924
1.15	0.99895	1.15	0.99924
1.16	0.99895	1.16	0.99924
1.17	0.99895	1.17	0.99924
1.18	0.99895	1.18	0.99924
1.19	0.99895	1.19	0.99924
1.2	0.99895	1.2	0.99924
1.21	0.99895	1.21	0.99924
1.22	0.99789	1.22	0.99924
1.23	0.99895	1.23	0.99924
1.24	0.99895	1.24	0.99924
1.25	0.99895	1.25	0.99924
1.26	0.99789	1.26	0.99924
1.27	0.99895	1.27	0.99924
1.28	0.99789	1.28	0.99924
1.29	0.99895	1.29	0.99924
1.3	0.99895	1.3	0.99924
1.31	0.99895	1.31	0.99924
1.32	0.99895	1.32	0.99924
1.33	0.99789	1.33	0.99924
1.34	0.99895	1.34	0.99924
1.35	0.99895	1.35	0.99924
1.36	0.99789	1.36	0.99924
1.37	0.99895	1.37	0.99924
1.38	0.99789	1.38	0.99924
1.39	0.99895	1.39	0.99924
1.4	0.99789	1.4	0.99924
1.41	0.99895	1.41	0.99924
1.42	0.99789	1.42	0.99924
1.43	0.99895	1.43	0.99924
1.44	0.99789	1.44	0.99924
1.45	0.99895	1.45	0.99924
1.46	0.99789	1.46	0.99924
1.47	0.99789	1.47	0.99924
1.48	0.99789	1.48	0.99924
1.49	0.99895	1.49	0.99924
1.5	0.99789	1.5	0.99924
1.51	0.99789	1.51	0.99924
1.52	0.99789	1.52	0.99924
1.53	0.99789	1.53	0.99924
1.54	0.99789	1.54	0.99924
1.55	0.99789	1.55	0.99848
1.56	0.99789	1.56	0.99848
1.57	0.99789	1.57	0.99848
1.58	0.99789	1.58	0.99848
1.59	0.99789	1.59	0.99848
1.6	0.99789	1.6	0.99848
1.61	0.99895	1.61	0.99848
1.62	0.99789	1.62	0.99848
1.63	0.99789	1.63	0.99848
1.64	0.99789	1.64	0.99848
1.65	0.99789	1.65	0.99848
1.66	0.99789	1.66	0.99848
1.67	0.99789	1.67	0.99848
1.68	0.99789	1.68	0.99848
1.69	0.99789	1.69	0.99848
1.7	0.99789	1.7	0.99848
1.71	0.99789	1.71	0.99848
1.72	0.99789	1.72	0.99848
1.73	0.99789	1.73	0.99848
1.74	0.99789	1.74	0.99848
1.75	0.99789	1.75	0.99848
1.76	0.99895	1.76	0.99848
1.77	0.99895	1.77	0.99771
1.78	0.99789	1.78	0.99771
1.79	0.99789	1.79	0.99771
1.8	0.99789	1.8	0.99771
1.81	0.99789	1.81	0.99771
1.82	0.99789	1.82	0.99771
1.83	0.99789	1.83	0.99771
1.84	0.99789	1.84	0.99771
1.85	0.99789	1.85	0.99771
1.86	0.99789	1.86	0.99771
1.87	0.99789	1.87	0.99771
1.88	0.99789	1.88	0.99771
1.89	0.99789	1.89	0.99771
1.9	0.99789	1.9	0.99771
1.91	0.99789	1.91	0.99771
1.92	0.99789	1.92	0.99771
1.93	0.99789	1.93	0.99771
1.94	0.99789	1.94	0.99771
1.95	0.99789	1.95	0.99771
1.96	0.99789	1.96	0.99771
1.97	0.99789	1.97	0.99771
1.98	0.99789	1.98	0.99771
1.99	0.99789	1.99	0.99695
2	0.99789	2	0.99695
2.01	0.99789	2.01	0.99695
2.02	0.99789	2.02	0.99695
2.03	0.99895	2.03	0.99695
2.04	0.99789	2.04	0.99695
2.05	0.99789	2.05	0.99695
2.06	0.99789	2.06	0.99695
2.07	0.99789	2.07	0.99695
2.08	0.99789	2.08	0.99695
2.09	0.99789	2.09	0.99695
2.1	0.99789	2.1	0.99695
2.11	0.99789	2.11	0.99695
2.12	0.99789	2.12	0.99695
2.13	0.99789	2.13	0.99695
2.14	0.99789	2.14	0.99695
2.15	0.99789	2.15	0.99619
2.16	0.99789	2.16	0.99619
2.17	0.99789	2.17	0.99619
2.18	0.99789	2.18	0.99619
2.19	0.99789	2.19	0.99619
2.2	0.99789	2.2	0.99543
2.21	0.99789	2.21	0.99543
2.22	0.99789	2.22	0.99543
2.23	0.99789	2.23	0.99543
2.24	0.99789	2.24	0.99543
2.25	0.99789	2.25	0.99543
2.26	0.99789	2.26	0.99543
2.27	0.99789	2.27	0.99543
2.28	0.99789	2.28	0.99543
2.29	0.99789	2.29	0.99543
2.3	0.99789	2.3	0.99543
2.31	0.99789	2.31	0.99543
2.32	0.99789	2.32	0.99543
2.33	0.99789	2.33	0.99543
2.34	0.99789	2.34	0.99543
2.35	0.99789	2.35	0.99543
2.36	0.99789	2.36	0.99543
2.37	0.99789	2.37	0.99543
2.38	0.99789	2.38	0.99543
2.39	0.99895	2.39	0.99543
2.4	0.99789	2.4	0.99441
2.41	0.99895	2.41	0.99441
2.42	0.99789	2.42	0.99441
2.43	0.99789	2.43	0.99441
2.44	0.99789	2.44	0.99441
2.45	0.99789	2.45	0.99441
2.46	0.99789	2.46	0.99441
2.47	0.99789	2.47	0.99441
2.48	0.99789	2.48	0.99543
2.49	0.99789	2.49	0.99441
2.5	0.99789	2.5	0.99441
2.51	0.99789	2.51	0.99441
2.52	0.99789	2.52	0.99441
2.53	0.99789	2.53	0.99441
2.54	0.99789	2.54	0.99441
2.55	0.99789	2.55	0.99441
2.56	0.99789	2.56	0.99441
2.57	0.99789	2.57	0.99441
2.58	0.99789	2.58	0.99441
2.59	0.99789	2.59	0.99441
2.6	0.99789	2.6	0.99441
2.61	0.99789	2.61	0.99441
2.62	0.99789	2.62	0.99441
2.63	0.99895	2.63	0.99441
2.64	0.99789	2.64	0.99441
2.65	0.99895	2.65	0.99441
2.66	0.99789	2.66	0.99441
2.67	0.99789	2.67	0.99441
2.68	0.99789	2.68	0.99441
2.69	0.99789	2.69	0.99441
2.7	0.99789	2.7	0.99441
2.71	0.99789	2.71	0.99441
2.72	0.99789	2.72	0.99441
2.73	0.99895	2.73	0.99365
2.74	0.99789	2.74	0.99365
2.75	0.99789	2.75	0.99441
2.76	0.99789	2.76	0.99441
2.77	0.99789	2.77	0.99441
2.78	0.99789	2.78	0.99441
2.79	0.99895	2.79	0.99441
2.8	0.99789	2.8	0.99441
2.81	0.99789	2.81	0.99441
2.82	0.99789	2.82	0.99365
2.83	0.99789	2.83	0.99365
2.84	0.99789	2.84	0.99365
2.85	0.99895	2.85	0.99365
2.86	0.99789	2.86	0.99365
2.87	0.99895	2.87	0.99365
2.88	0.99789	2.88	0.99365
2.89	0.99895	2.89	0.99289
2.9	0.99789	2.9	0.99289
2.91	0.99789	2.91	0.99289
2.92	0.99789	2.92	0.99289
2.93	0.99789	2.93	0.99289
2.94	0.99789	2.94	0.99289
2.95	0.99789	2.95	0.99289
2.96	0.99789	2.96	0.99213
2.97	0.99789	2.97	0.99213
2.98	0.99789	2.98	0.99213
2.99	0.99789	2.99	0.99213
3	0.99789	3	0.99289
3.01	0.99789	3.01	0.99213
3.02	0.99789	3.02	0.99213
3.03	0.99789	3.03	0.99213
3.04	0.99789	3.04	0.99213
3.05	0.99789	3.05	0.99213
3.06	0.99789	3.06	0.99213
3.07	0.99789	3.07	0.99213
3.08	0.99789	3.08	0.99213
3.09	0.99789	3.09	0.99213
3.1	0.99789	3.1	0.99213
3.11	0.99789	3.11	0.99213
3.12	0.99789	3.12	0.99213
3.13	0.99789	3.13	0.99213
3.14	0.99789	3.14	0.99213
3.15	0.99789	3.15	0.99213
3.16	0.99789	3.16	0.99136
3.17	0.99789	3.17	0.99136
3.18	0.99789	3.18	0.99136
3.19	0.99789	3.19	0.99136
3.2	0.99789	3.2	0.99136
3.21	0.99789	3.21	0.99136
3.22	0.99789	3.22	0.99136
3.23	0.99789	3.23	0.99136
3.24	0.99789	3.24	0.99136
3.25	0.99895	3.25	0.99136
3.26	0.99789	3.26	0.9906
3.27	0.99895	3.27	0.9906
3.28	0.99789	3.28	0.9906
3.29	0.99895	3.29	0.9906
3.3	0.99789	3.3	0.9906
3.31	0.99895	3.31	0.9906
3.32	0.99789	3.32	0.9906
3.33	0.99789	3.33	0.9906
3.34	0.99789	3.34	0.9906
3.35	0.99895	3.35	0.9906
3.36	0.99789	3.36	0.98984
3.37	0.99789	3.37	0.98984
3.38	0.99789	3.38	0.98984
3.39	0.99895	3.39	0.98984
3.4	0.99789	3.4	0.98984
3.41	0.99789	3.41	0.98984
3.42	0.99789	3.42	0.98984
3.43	0.99895	3.43	0.98984
3.44	0.99789	3.44	0.98984
3.45	0.99895	3.45	0.98984
3.46	0.99789	3.46	0.98984
3.47	0.99789	3.47	0.98908
3.48	0.99789	3.48	0.98908
3.49	0.99895	3.49	0.98908
3.5	0.99789	3.5	0.98908
3.51	0.99895	3.51	0.98908
3.52	0.99789	3.52	0.98908
3.53	0.99789	3.53	0.98908
3.54	0.99789	3.54	0.98908
3.55	0.99895	3.55	0.98832
3.56	0.99789	3.56	0.98832
3.57	0.99895	3.57	0.98832
3.58	0.99789	3.58	0.98832
3.59	0.99895	3.59	0.98832
3.6	0.99789	3.6	0.98832
3.61	0.99789	3.61	0.98832
3.62	0.99789	3.62	0.98832
3.63	0.99895	3.63	0.98832
3.64	0.99789	3.64	0.98756
3.65	0.99895	3.65	0.98756
3.66	0.99789	3.66	0.98756
3.67	0.99895	3.67	0.98756
3.68	0.99789	3.68	0.98756
3.69	0.99895	3.69	0.98756
3.7	0.99789	3.7	0.98756
3.71	0.99789	3.71	0.98756
3.72	0.99789	3.72	0.98679
3.73	0.99789	3.73	0.98679
3.74	0.99789	3.74	0.98679
3.75	0.99789	3.75	0.98679
3.76	0.99789	3.76	0.98679
3.77	0.99789	3.77	0.98679
3.78	0.99789	3.78	0.98679
3.79	0.99789	3.79	0.98679
3.8	0.99789	3.8	0.98679
3.81	0.99789	3.81	0.98603
3.82	0.99789	3.82	0.98603
3.83	0.99895	3.83	0.98603
3.84	0.99789	3.84	0.98603
3.85	0.99895	3.85	0.98603
3.86	0.99789	3.86	0.98603
3.87	0.99789	3.87	0.98603
3.88	0.99789	3.88	0.98527
3.89	0.99789	3.89	0.98527
3.9	0.99789	3.9	0.98527
3.91	0.99789	3.91	0.98527
3.92	0.99789	3.92	0.98527
3.93	0.99789	3.93	0.98527
3.94	0.99789	3.94	0.98527
3.95	0.99789	3.95	0.98527
3.96	0.99789	3.96	0.98451
3.97	0.99789	3.97	0.98451
3.98	0.99789	3.98	0.98451
3.99	0.99789	3.99	0.98451
4	0.99789	4	0.98451
4.01	0.99895	4.01	0.98451
4.02	0.99789	4.02	0.98349
4.03	0.99789	4.03	0.98349
4.04	0.99789	4.04	0.98349
4.05	0.99789	4.05	0.98349
4.06	0.99789	4.06	0.98349
4.07	0.99789	4.07	0.98273
4.08	0.99789	4.08	0.98273
4.09	0.99789	4.09	0.98273
4.1	0.99789	4.1	0.98273
4.11	0.99789	4.11	0.98197
4.12	0.99789	4.12	0.98197
4.13	0.99789	4.13	0.98121
4.14	0.99789	4.14	0.98121
4.15	0.99789	4.15	0.98121
4.16	0.99684	4.16	0.98121
4.17	0.99789	4.17	0.98044
4.18	0.99789	4.18	0.98044
4.19	0.99789	4.19	0.98044
4.2	0.99789	4.2	0.98044
4.21	0.99789	4.21	0.97968
4.22	0.99684	4.22	0.97968
4.23	0.99789	4.23	0.97968
4.24	0.99789	4.24	0.97968
4.25	0.99789	4.25	0.97892
4.26	0.99789	4.26	0.97892
4.27	0.99789	4.27	0.97892
4.28	0.99789	4.28	0.97816
4.29	0.99789	4.29	0.97816
4.3	0.99789	4.3	0.9774
4.31	0.99789	4.31	0.9774
4.32	0.99684	4.32	0.9774
4.33	0.99789	4.33	0.97663
4.34	0.99789	4.34	0.97663
4.35	0.99789	4.35	0.97663
4.36	0.99789	4.36	0.97587
4.37	0.99789	4.37	0.97587
4.38	0.99684	4.38	0.97587
4.39	0.99789	4.39	0.97511
4.4	0.99789	4.4	0.97511
4.41	0.99789	4.41	0.97511
4.42	0.99684	4.42	0.97435
4.43	0.99789	4.43	0.97435
4.44	0.99789	4.44	0.97435
4.45	0.99789	4.45	0.97359
4.46	0.99684	4.46	0.97359
4.47	0.99789	4.47	0.97257
4.48	0.99789	4.48	0.97257
4.49	0.99789	4.49	0.97257
4.5	0.99684	4.5	0.97181
4.51	0.99789	4.51	0.97181
4.52	0.99789	4.52	0.97105
4.53	0.99789	4.53	0.97105
4.54	0.99789	4.54	0.97028
4.55	0.99789	4.55	0.96952
4.56	0.99684	4.56	0.96952
4.57	0.99789	4.57	0.96876
4.58	0.99684	4.58	0.96876
4.59	0.99789	4.59	0.968
4.6	0.99684	4.6	0.968
4.61	0.99789	4.61	0.96724
4.62	0.99789	4.62	0.96724
4.63	0.99789	4.63	0.96647
4.64	0.99684	4.64	0.96571
4.65	0.99789	4.65	0.96571
4.66	0.99684	4.66	0.96571
4.67	0.99789	4.67	0.96495
4.68	0.99684	4.68	0.96419
4.69	0.99789	4.69	0.96419
4.7	0.99684	4.7	0.96343
4.71	0.99789	4.71	0.96267
4.72	0.99789	4.72	0.96267
4.73	0.99789	4.73	0.96165
4.74	0.99789	4.74	0.96165
4.75	0.99789	4.75	0.96089
4.76	0.99684	4.76	0.96013
4.77	0.99789	4.77	0.96013
4.78	0.99789	4.78	0.95936
4.79	0.99789	4.79	0.95936
4.8	0.99684	4.8	0.9586
4.81	0.99789	4.81	0.95784
4.82	0.99684	4.82	0.95784
4.83	0.99684	4.83	0.95708
4.84	0.99684	4.84	0.95632
4.85	0.99789	4.85	0.95632
4.86	0.99684	4.86	0.95555
4.87	0.99789	4.87	0.95555
4.88	0.99684	4.88	0.95479
4.89	0.99789	4.89	0.95403
4.9	0.99684	4.9	0.95403
4.91	0.99684	4.91	0.95327
4.92	0.99684	4.92	0.95251
4.93	0.99789	4.93	0.95251
4.94	0.99789	4.94	0.95174
4.95	0.99789	4.95	0.95073
4.96	0.99684	4.96	0.95073
4.97	0.99789	4.97	0.94997
4.98	0.99684	4.98	0.9492
4.99	0.99684	4.99	0.9492
5	0.99684	5	0.94844
5.01	0.99789	5.01	0.94768
5.02	0.99684	5.02	0.94768
5.03	0.99789	5.03	0.94692
5.04	0.99789	5.04	0.94616
5.05	0.99789	5.05	0.94539
5.06	0.99684	5.06	0.94539
5.07	0.99684	5.07	0.94463
5.08	0.99684	5.08	0.94387
5.09	0.99684	5.09	0.94311
5.1	0.99684	5.1	0.94311
5.11	0.99789	5.11	0.94235
5.12	0.99684	5.12	0.94158
5.13	0.99789	5.13	0.94082
5.14	0.99684	5.14	0.94082
5.15	0.99789	5.15	0.93981
5.16	0.99684	5.16	0.93904
5.17	0.99789	5.17	0.93828
5.18	0.99684	5.18	0.93828
5.19	0.99789	5.19	0.93752
5.2	0.99684	5.2	0.93676
5.21	0.99789	5.21	0.936
5.22	0.99684	5.22	0.93524
5.23	0.99789	5.23	0.93447
5.24	0.99684	5.24	0.93371
5.25	0.99684	5.25	0.93295
5.26	0.99684	5.26	0.93219
5.27	0.99684	5.27	0.93143
5.28	0.99684	5.28	0.93066
5.29	0.99684	5.29	0.9299
5.3	0.99684	5.3	0.92889
5.31	0.99684	5.31	0.92812
5.32	0.99684	5.32	0.92736
5.33	0.99684	5.33	0.9266
5.34	0.99684	5.34	0.9266
5.35	0.99789	5.35	0.92584
5.36	0.99684	5.36	0.92508
5.37	0.99684	5.37	0.92431
5.38	0.99684	5.38	0.92355
5.39	0.99789	5.39	0.92279
5.4	0.99684	5.4	0.92203
5.41	0.99684	5.41	0.92127
5.42	0.99684	5.42	0.9205
5.43	0.99684	5.43	0.91974
5.44	0.99684	5.44	0.91898
5.45	0.99789	5.45	0.9172
5.46	0.99684	5.46	0.91644
5.47	0.99684	5.47	0.91568
5.48	0.99684	5.48	0.91492
5.49	0.99684	5.49	0.91415
5.5	0.99684	5.5	0.91339
5.51	0.99684	5.51	0.91263
5.52	0.99684	5.52	0.91187
5.53	0.99789	5.53	0.91111
5.54	0.99684	5.54	0.91035
5.55	0.99684	5.55	0.90958
5.56	0.99684	5.56	0.90882
5.57	0.99684	5.57	0.90806
5.58	0.99684	5.58	0.90704
5.59	0.99684	5.59	0.90628
5.6	0.99684	5.6	0.90552
5.61	0.99684	5.61	0.90476
5.62	0.99684	5.62	0.90323
5.63	0.99684	5.63	0.90247
5.64	0.99544	5.64	0.90171
5.65	0.99789	5.65	0.90095
5.66	0.99684	5.66	0.90019
5.67	0.99684	5.67	0.89942
5.68	0.99544	5.68	0.89866
5.69	0.99684	5.69	0.8979
5.7	0.99684	5.7	0.89714
5.71	0.99684	5.71	0.89536
5.72	0.99684	5.72	0.8946
5.73	0.99684	5.73	0.89384
5.74	0.99684	5.74	0.89307
5.75	0.99684	5.75	0.89155
5.76	0.99684	5.76	0.89079
5.77	0.99789	5.77	0.89003
5.78	0.99684	5.78	0.8885
5.79	0.99684	5.79	0.88774
5.8	0.99684	5.8	0.88698
5.81	0.99684	5.81	0.8852
5.82	0.99684	5.82	0.88444
5.83	0.99684	5.83	0.88368
5.84	0.99684	5.84	0.88292
5.85	0.99684	5.85	0.88215
5.86	0.99684	5.86	0.88139
5.87	0.99684	5.87	0.88063
5.88	0.99684	5.88	0.87987
5.89	0.99684	5.89	0.87834
5.9	0.99684	5.9	0.87758
5.91	0.99684	5.91	0.87682
5.92	0.99684	5.92	0.87606
5.93	0.99789	5.93	0.8753
5.94	0.99684	5.94	0.87428
5.95	0.99684	5.95	0.87276
5.96	0.99684	5.96	0.87199
5.97	0.99684	5.97	0.87123
5.98	0.99684	5.98	0.87047
5.99	0.99684	5.99	0.86971
6	0.99684	6	0.86895
6.01	0.99789	6.01	0.86818
6.02	0.99684	6.02	0.86666
6.03	0.99684	6.03	0.8659
6.04	0.99684	6.04	0.86514
6.05	0.99789	6.05	0.86438
6.06	0.99684	6.06	0.86336
6.07	0.99684	6.07	0.8626
6.08	0.99684	6.08	0.86184
6.09	0.99684	6.09	0.86107
6.1	0.99544	6.1	0.85955
6.11	0.99684	6.11	0.85879
6.12	0.99544	6.12	0.85803
6.13	0.99789	6.13	0.8565
6.14	0.99684	6.14	0.85574
6.15	0.99684	6.15	0.85498
6.16	0.99544	6.16	0.85345
6.17	0.99684	6.17	0.85244
6.18	0.99684	6.18	0.85168
6.19	0.99684	6.19	0.85091
6.2	0.99684	6.2	0.85015
6.21	0.99544	6.21	0.84863
6.22	0.99684	6.22	0.84787
6.23	0.99684	6.23	0.8471
6.24	0.99684	6.24	0.84634
6.25	0.99684	6.25	0.84482
6.26	0.99684	6.26	0.84406
6.27	0.99684	6.27	0.84406
6.28	0.99684	6.28	0.84329
6.29	0.99684	6.29	0.84253
6.3	0.99544	6.3	0.84075
6.31	0.99684	6.31	0.83999
6.32	0.99684	6.32	0.83923
6.33	0.99684	6.33	0.83847
6.34	0.99544	6.34	0.83771
6.35	0.99684	6.35	0.83618
6.36	0.99544	6.36	0.83542
6.37	0.99684	6.37	0.83466
6.38	0.99544	6.38	0.8339
6.39	0.99684	6.39	0.83237
6.4	0.99684	6.4	0.83161
6.41	0.99684	6.41	0.8306
6.42	0.99544	6.42	0.82983
6.43	0.99684	6.43	0.82831
6.44	0.99544	6.44	0.82755
6.45	0.99684	6.45	0.82679
6.46	0.99544	6.46	0.82602
6.47	0.99684	6.47	0.8245
6.48	0.99544	6.48	0.82374
6.49	0.99544	6.49	0.82298
6.5	0.99544	6.5	0.82221
6.51	0.99684	6.51	0.82145
6.52	0.99544	6.52	0.81993
6.53	0.99684	6.53	0.81891
6.54	0.99684	6.54	0.81739
6.55	0.99684	6.55	0.81663
6.56	0.99544	6.56	0.81586
6.57	0.99684	6.57	0.8151
6.58	0.99544	6.58	0.81358
6.59	0.99684	6.59	0.81282
6.6	0.99544	6.6	0.81206
6.61	0.99684	6.61	0.81053
6.62	0.99544	6.62	0.80977
6.63	0.99684	6.63	0.80901
6.64	0.99544	6.64	0.80799
6.65	0.99684	6.65	0.80647
6.66	0.99544	6.66	0.80571
6.67	0.99684	6.67	0.80494
6.68	0.99544	6.68	0.80418
6.69	0.99684	6.69	0.80342
6.7	0.99544	6.7	0.8019
6.71	0.99684	6.71	0.80113
6.72	0.99544	6.72	0.80037
6.73	0.99684	6.73	0.79961
6.74	0.99544	6.74	0.79809
6.75	0.99544	6.75	0.79707
6.76	0.99544	6.76	0.79631
6.77	0.99544	6.77	0.79555
6.78	0.99544	6.78	0.79402
6.79	0.99544	6.79	0.79402
6.8	0.99544	6.8	0.7925
6.81	0.99544	6.81	0.79174
6.82	0.99544	6.82	0.79097
6.83	0.99684	6.83	0.78945
6.84	0.99544	6.84	0.78869
6.85	0.99544	6.85	0.78793
6.86	0.99544	6.86	0.78717
6.87	0.99544	6.87	0.78539
6.88	0.99544	6.88	0.78463
6.89	0.99544	6.89	0.78386
6.9	0.99544	6.9	0.78234
6.91	0.99544	6.91	0.78158
6.92	0.99544	6.92	0.78082
6.93	0.99544	6.93	0.77929
6.94	0.99544	6.94	0.77853
6.95	0.99544	6.95	0.77777
6.96	0.99544	6.96	0.77624
6.97	0.99544	6.97	0.77523
6.98	0.99439	6.98	0.77447
6.99	0.99544	6.99	0.7737
7	0.99439	7	0.77294
7.01	0.99544	7.01	0.77142
7.02	0.99544	7.02	0.77066
7.03	0.99544	7.03	0.76989
7.04	0.99544	7.04	0.76913
7.05	0.99544	7.05	0.76761
7.06	0.99439	7.06	0.76685
7.07	0.99544	7.07	0.76609
7.08	0.99544	7.08	0.76532
7.09	0.99544	7.09	0.76355
7.1	0.99439	7.1	0.76278
7.11	0.99544	7.11	0.76202
7.12	0.99439	7.12	0.76126
7.13	0.99544	7.13	0.75974
7.14	0.99544	7.14	0.75897
7.15	0.99544	7.15	0.75745
7.16	0.99544	7.16	0.75669
7.17	0.99544	7.17	0.75593
7.18	0.99439	7.18	0.75516
7.19	0.99544	7.19	0.7544
7.2	0.99439	7.2	0.75262
7.21	0.99544	7.21	0.75186
7.22	0.99439	7.22	0.7511
7.23	0.99544	7.23	0.75034
7.24	0.99544	7.24	0.74958
7.25	0.99544	7.25	0.74805
7.26	0.99439	7.26	0.74729
7.27	0.99544	7.27	0.74653
7.28	0.99439	7.28	0.74577
7.29	0.99544	7.29	0.74424
7.3	0.99439	7.3	0.74348
7.31	0.99544	7.31	0.74246
7.32	0.99544	7.32	0.7417
7.33	0.99544	7.33	0.74094
7.34	0.99439	7.34	0.73942
7.35	0.99544	7.35	0.73866
7.36	0.99439	7.36	0.73789
7.37	0.99544	7.37	0.73713
7.38	0.99439	7.38	0.73561
7.39	0.99544	7.39	0.73485
7.4	0.99439	7.4	0.73408
7.41	0.99439	7.41	0.73332
7.42	0.99439	7.42	0.73256
7.43	0.99439	7.43	0.73154
7.44	0.99439	7.44	0.73002
7.45	0.99439	7.45	0.72926
7.46	0.99439	7.46	0.7285
7.47	0.99544	7.47	0.72773
7.48	0.99439	7.48	0.72697
7.49	0.99439	7.49	0.72621
7.5	0.99439	7.5	0.72545
7.51	0.99544	7.51	0.72392
7.52	0.99439	7.52	0.72316
7.53	0.99439	7.53	0.7224
7.54	0.99439	7.54	0.72164
7.55	0.99544	7.55	0.72062
7.56	0.99439	7.56	0.71986
7.57	0.99544	7.57	0.71834
7.58	0.99439	7.58	0.71757
7.59	0.99544	7.59	0.71681
7.6	0.99439	7.6	0.71605
7.61	0.99544	7.61	0.71529
7.62	0.99439	7.62	0.71453
7.63	0.99544	7.63	0.71377
7.64	0.99439	7.64	0.713
7.65	0.99544	7.65	0.71148
7.66	0.99439	7.66	0.71072
7.67	0.99544	7.67	0.7097
7.68	0.99439	7.68	0.70894
7.69	0.99544	7.69	0.70818
7.7	0.99439	7.7	0.70742
7.71	0.99439	7.71	0.70589
7.72	0.99439	7.72	0.70513
7.73	0.99439	7.73	0.70437
7.74	0.99439	7.74	0.70361
7.75	0.99439	7.75	0.70284
7.76	0.99439	7.76	0.70208
7.77	0.99439	7.77	0.70132
7.78	0.99439	7.78	0.70056
7.79	0.99439	7.79	0.6998
7.8	0.99439	7.8	0.69802
7.81	0.99544	7.81	0.69726
7.82	0.99439	7.82	0.69726
7.83	0.99439	7.83	0.69573
7.84	0.99333	7.84	0.69497
7.85	0.99439	7.85	0.69421
7.86	0.99439	7.86	0.69345
7.87	0.99439	7.87	0.69268
7.88	0.99439	7.88	0.69192
7.89	0.99439	7.89	0.69116
7.9	0.99333	7.9	0.6904
7.91	0.99439	7.91	0.68964
7.92	0.99439	7.92	0.68888
7.93	0.99439	7.93	0.68786
7.94	0.99333	7.94	0.6871
7.95	0.99439	7.95	0.68634
7.96	0.99439	7.96	0.68557
7.97	0.99439	7.97	0.68481
7.98	0.99439	7.98	0.68329
7.99	0.99439	7.99	0.68329
8	0.99439	8	0.68253
8.01	0.99439	8.01	0.68176
8.02	0.99333	8.02	0.68024
8.03	0.99439	8.03	0.67948
8.04	0.99333	8.04	0.67872
8.05	0.99439	8.05	0.67795
8.06	0.99333	8.06	0.67694
8.07	0.99439	8.07	0.67618
8.08	0.99333	8.08	0.67541
8.09	0.99439	8.09	0.67465
8.1	0.99333	8.1	0.67389
8.11	0.99439	8.11	0.67313
8.12	0.99333	8.12	0.67237
8.13	0.99439	8.13	0.67084
8.14	0.99333	8.14	0.67084
8.15	0.99439	8.15	0.66932
8.16	0.99333	8.16	0.66856
8.17	0.99439	8.17	0.6678
8.18	0.99333	8.18	0.66703
8.19	0.99439	8.19	0.66602
8.2	0.99333	8.2	0.66526
8.21	0.99439	8.21	0.66449
8.22	0.99333	8.22	0.66373
8.23	0.99439	8.23	0.66297
8.24	0.99333	8.24	0.66145
8.25	0.99333	8.25	0.66068
8.26	0.99333	8.26	0.65992
8.27	0.99439	8.27	0.65916
8.28	0.99333	8.28	0.6584
8.29	0.99333	8.29	0.65764
8.3	0.99333	8.3	0.65687
8.31	0.99333	8.31	0.6551
8.32	0.99333	8.32	0.65433
8.33	0.99439	8.33	0.65357
8.34	0.99333	8.34	0.65281
8.35	0.99439	8.35	0.65205
8.36	0.99333	8.36	0.65129
8.37	0.99439	8.37	0.65052
8.38	0.99333	8.38	0.649
8.39	0.99333	8.39	0.64824
8.4	0.99333	8.4	0.64748
8.41	0.99439	8.41	0.64671
8.42	0.99333	8.42	0.64595
8.43	0.99439	8.43	0.64519
8.44	0.99333	8.44	0.64417
8.45	0.99439	8.45	0.64341
8.46	0.99333	8.46	0.64265
8.47	0.99333	8.47	0.64113
8.48	0.99333	8.48	0.64037
8.49	0.99439	8.49	0.6396
8.5	0.99333	8.5	0.63884
8.51	0.99439	8.51	0.63808
8.52	0.99333	8.52	0.63732
8.53	0.99439	8.53	0.63656
8.54	0.99333	8.54	0.63579
8.55	0.99439	8.55	0.63503
8.56	0.99333	8.56	0.63427
8.57	0.99439	8.57	0.63325
8.58	0.99333	8.58	0.63249
8.59	0.99439	8.59	0.63097
8.6	0.99333	8.6	0.63021
8.61	0.99333	8.61	0.62944
8.62	0.99333	8.62	0.62944
8.63	0.99333	8.63	0.62792
8.64	0.99333	8.64	0.62716
8.65	0.99439	8.65	0.6264
8.66	0.99333	8.66	0.62563
8.67	0.99333	8.67	0.62487
8.68	0.99333	8.68	0.62411
8.69	0.99439	8.69	0.62335
8.7	0.99333	8.7	0.62233
8.71	0.99439	8.71	0.62081
8.72	0.99333	8.72	0.62081
8.73	0.99439	8.73	0.62005
8.74	0.99333	8.74	0.61928
8.75	0.99439	8.75	0.61852
8.76	0.99333	8.76	0.61776
8.77	0.99439	8.77	0.617
8.78	0.99228	8.78	0.61624
8.79	0.99439	8.79	0.61548
8.8	0.99333	8.8	0.61471
8.81	0.99439	8.81	0.61395
8.82	0.99228	8.82	0.61319
8.83	0.99333	8.83	0.61243
8.84	0.99228	8.84	0.61243
8.85	0.99333	8.85	0.61065
8.86	0.99228	8.86	0.61065
8.87	0.99333	8.87	0.60989
8.88	0.99333	8.88	0.60913
8.89	0.99333	8.89	0.60836
8.9	0.99333	8.9	0.6076
8.91	0.99228	8.91	0.60684
8.92	0.99228	8.92	0.60532
8.93	0.99333	8.93	0.60455
8.94	0.99228	8.94	0.60379
8.95	0.99228	8.95	0.60303
8.96	0.99228	8.96	0.60227
8.97	0.99228	8.97	0.60151
8.98	0.99228	8.98	0.60049
8.99	0.99228	8.99	0.59973
9	0.99228	9	0.59897
9.01	0.99228	9.01	0.5982
9.02	0.99228	9.02	0.59744
9.03	0.99228	9.03	0.59668
9.04	0.99228	9.04	0.59592
9.05	0.99228	9.05	0.59516
9.06	0.99123	9.06	0.59439
9.07	0.99228	9.07	0.59363
9.08	0.99123	9.08	0.59287
9.09	0.99228	9.09	0.59211
9.1	0.99123	9.1	0.59135
9.11	0.99228	9.11	0.59059
9.12	0.99123	9.12	0.58957
9.13	0.99228	9.13	0.58881
9.14	0.99123	9.14	0.58805
9.15	0.99228	9.15	0.58728
9.16	0.99123	9.16	0.58652
9.17	0.99228	9.17	0.58576
9.18	0.99123	9.18	0.585
9.19	0.99228	9.19	0.58424
9.2	0.99123	9.2	0.58347
9.21	0.99228	9.21	0.58271
9.22	0.99123	9.22	0.58195
9.23	0.99228	9.23	0.58119
9.24	0.99123	9.24	0.58043
9.25	0.99228	9.25	0.57966
9.26	0.99123	9.26	0.5789
9.27	0.99228	9.27	0.57789
9.28	0.99123	9.28	0.57712
9.29	0.99228	9.29	0.57636
9.3	0.99123	9.3	0.5756
9.31	0.99228	9.31	0.57484
9.32	0.99123	9.32	0.57408
9.33	0.99228	9.33	0.57331
9.34	0.99123	9.34	0.57331
9.35	0.99123	9.35	0.57179
9.36	0.99123	9.36	0.57179
9.37	0.99123	9.37	0.57103
9.38	0.99123	9.38	0.57027
9.39	0.99123	9.39	0.56951
9.4	0.99018	9.4	0.56874
9.41	0.99123	9.41	0.56798
9.42	0.99018	9.42	0.56697
9.43	0.99123	9.43	0.5662
9.44	0.99018	9.44	0.56544
9.45	0.99123	9.45	0.56468
9.46	0.99018	9.46	0.56392
9.47	0.99123	9.47	0.56392
9.48	0.99018	9.48	0.56316
9.49	0.99018	9.49	0.56239
9.5	0.99018	9.5	0.56163
9.51	0.99018	9.51	0.56087
9.52	0.99018	9.52	0.56011
9.53	0.99018	9.53	0.56011
9.54	0.99018	9.54	0.55935
9.55	0.99018	9.55	0.55858
9.56	0.99018	9.56	0.55782
9.57	0.99018	9.57	0.55706
9.58	0.99018	9.58	0.55706
9.59	0.99018	9.59	0.55604
9.6	0.99018	9.6	0.55528
9.61	0.99018	9.61	0.55452
9.62	0.99018	9.62	0.55376
9.63	0.99018	9.63	0.553
9.64	0.99018	9.64	0.553
9.65	0.99018	9.65	0.55223
9.66	0.99018	9.66	0.55147
9.67	0.99018	9.67	0.55071
9.68	0.99018	9.68	0.54995
9.69	0.99018	9.69	0.54919
9.7	0.99018	9.7	0.54842
9.71	0.99018	9.71	0.54766
9.72	0.99018	9.72	0.5469
9.73	0.99018	9.73	0.54614
9.74	0.99018	9.74	0.54512
9.75	0.99018	9.75	0.54436
9.76	0.99018	9.76	0.5436
9.77	0.99018	9.77	0.54284
9.78	0.99018	9.78	0.54208
9.79	0.99018	9.79	0.54131
9.8	0.99018	9.8	0.54055
9.81	0.99018	9.81	0.53979
9.82	0.99018	9.82	0.53979
9.83	0.99018	9.83	0.53903
9.84	0.98912	9.84	0.53827
9.85	0.98912	9.85	0.5375
9.86	0.98912	9.86	0.53674
9.87	0.99018	9.87	0.53598
9.88	0.98912	9.88	0.53522
9.89	0.98912	9.89	0.5342
9.9	0.98912	9.9	0.53344
9.91	0.99018	9.91	0.53268
9.92	0.98912	9.92	0.53192
9.93	0.98912	9.93	0.53192
9.94	0.98912	9.94	0.53115
9.95	0.98912	9.95	0.53039
9.96	0.98912	9.96	0.52963
9.97	0.98912	9.97	0.52887
9.98	0.98912	9.98	0.52887
9.99	0.98912	9.99	0.52811
10	0.98912	10	0.52734
10.01	0.98912	10.01	0.52658
10.02	0.98912	10.02	0.52582
10.03	0.98912	10.03	0.52582
10.04	0.98912	10.04	0.52506
10.05	0.98912	10.05	0.5243
10.06	0.98912	10.06	0.52328
10.07	0.98912	10.07	0.52252
10.08	0.98912	10.08	0.52252
10.09	0.98912	10.09	0.52176
10.1	0.98912	10.1	0.52099
10.11	0.98912	10.11	0.52023
10.12	0.98912	10.12	0.51947
10.13	0.98912	10.13	0.51947
10.14	0.98807	10.14	0.51871
10.15	0.98807	10.15	0.51795
10.16	0.98807	10.16	0.51719
10.17	0.98912	10.17	0.51642
10.18	0.98912	10.18	0.51642
10.19	0.98912	10.19	0.51566
10.2	0.98807	10.2	0.5149
10.21	0.98807	10.21	0.51414
10.22	0.98807	10.22	0.51414
10.23	0.98912	10.23	0.51338
10.24	0.98807	10.24	0.51236
10.25	0.98912	10.25	0.51236
10.26	0.98807	10.26	0.5116
10.27	0.98807	10.27	0.51084
10.28	0.98807	10.28	0.51007
10.29	0.98807	10.29	0.51007
10.3	0.98807	10.3	0.50931
10.31	0.98807	10.31	0.50855
10.32	0.98807	10.32	0.50779
10.33	0.98807	10.33	0.50779
10.34	0.98807	10.34	0.50703
10.35	0.98807	10.35	0.50626
10.36	0.98807	10.36	0.5055
10.37	0.98807	10.37	0.50474
10.38	0.98807	10.38	0.50474
10.39	0.98702	10.39	0.50398
10.4	0.98807	10.4	0.50322
10.41	0.98807	10.41	0.50245
10.42	0.98807	10.42	0.50144
10.43	0.98807	10.43	0.50068
10.44	0.98807	10.44	0.49991
10.45	0.98807	10.45	0.49915
10.46	0.98702	10.46	0.49839
10.47	0.98807	10.47	0.49839
10.48	0.98702	10.48	0.49763
10.49	0.98807	10.49	0.49687
10.5	0.98807	10.5	0.4961
10.51	0.98702	10.51	0.49534
10.52	0.98702	10.52	0.49458
10.53	0.98702	10.53	0.49382
10.54	0.98702	10.54	0.49306
10.55	0.98807	10.55	0.49306
10.56	0.98702	10.56	0.4923
10.57	0.98702	10.57	0.49153
10.58	0.98702	10.58	0.49153
10.59	0.98702	10.59	0.49052
10.6	0.98702	10.6	0.48976
10.61	0.98702	10.61	0.48899
10.62	0.98702	10.62	0.48899
10.63	0.98807	10.63	0.48823
10.64	0.98702	10.64	0.48747
10.65	0.98807	10.65	0.48747
10.66	0.98702	10.66	0.48671
10.67	0.98807	10.67	0.48595
10.68	0.98702	10.68	0.48595
10.69	0.98807	10.69	0.48518
10.7	0.98702	10.7	0.48442
10.71	0.98702	10.71	0.48442
10.72	0.98702	10.72	0.48366
10.73	0.98702	10.73	0.4829
10.74	0.98702	10.74	0.48214
10.75	0.98807	10.75	0.48137
10.76	0.98597	10.76	0.48137
10.77	0.98702	10.77	0.48061
10.78	0.98597	10.78	0.4796
10.79	0.98702	10.79	0.47883
10.8	0.98597	10.8	0.47883
10.81	0.98702	10.81	0.47807
10.82	0.98597	10.82	0.47731
10.83	0.98702	10.83	0.47731
10.84	0.98597	10.84	0.47655
10.85	0.98702	10.85	0.47655
10.86	0.98597	10.86	0.47579
10.87	0.98597	10.87	0.47502
10.88	0.98597	10.88	0.47502
10.89	0.98702	10.89	0.47426
10.9	0.98597	10.9	0.4735
10.91	0.98597	10.91	0.47274
10.92	0.98597	10.92	0.47274
10.93	0.98597	10.93	0.47198
10.94	0.98597	10.94	0.47198
10.95	0.98597	10.95	0.47121
10.96	0.98597	10.96	0.47045
10.97	0.98597	10.97	0.46969
10.98	0.98491	10.98	0.46969
10.99	0.98597	10.99	0.46868
11	0.98491	11	0.46791
11.01	0.98597	11.01	0.46791
11.02	0.98491	11.02	0.46715
11.03	0.98597	11.03	0.46639
11.04	0.98597	11.04	0.46639
11.05	0.98597	11.05	0.46563
11.06	0.98491	11.06	0.46487
11.07	0.98597	11.07	0.46487
11.08	0.98491	11.08	0.4641
11.09	0.98597	11.09	0.46334
11.1	0.98491	11.1	0.46334
11.11	0.98491	11.11	0.46258
11.12	0.98491	11.12	0.46182
11.13	0.98597	11.13	0.46182
11.14	0.98491	11.14	0.46106
11.15	0.98597	11.15	0.46029
11.16	0.98491	11.16	0.45953
11.17	0.98597	11.17	0.45953
11.18	0.98491	11.18	0.45877
11.19	0.98491	11.19	0.45775
11.2	0.98491	11.2	0.45775
11.21	0.98702	11.21	0.45699
11.22	0.98491	11.22	0.45699
11.23	0.98597	11.23	0.45623
11.24	0.98491	11.24	0.45623
11.25	0.98597	11.25	0.45547
11.26	0.98491	11.26	0.45471
11.27	0.98491	11.27	0.45394
11.28	0.98491	11.28	0.45394
11.29	0.98597	11.29	0.45318
11.3	0.98491	11.3	0.45242
11.31	0.98491	11.31	0.45166
11.32	0.98491	11.32	0.45166
11.33	0.98491	11.33	0.4509
11.34	0.98491	11.34	0.45013
11.35	0.98491	11.35	0.45013
11.36	0.98386	11.36	0.44937
11.37	0.98491	11.37	0.44937
11.38	0.98386	11.38	0.44861
11.39	0.98386	11.39	0.44785
11.4	0.98386	11.4	0.44785
11.41	0.98386	11.41	0.44683
11.42	0.98386	11.42	0.44683
11.43	0.98386	11.43	0.44607
11.44	0.98386	11.44	0.44531
11.45	0.98491	11.45	0.44531
11.46	0.98386	11.46	0.44455
11.47	0.98386	11.47	0.44379
11.48	0.98386	11.48	0.44379
11.49	0.98386	11.49	0.44302
11.5	0.98281	11.5	0.44302
11.51	0.98491	11.51	0.44226
11.52	0.98386	11.52	0.4415
11.53	0.98386	11.53	0.4415
11.54	0.98281	11.54	0.44074
11.55	0.98386	11.55	0.44074
11.56	0.98281	11.56	0.43998
11.57	0.98386	11.57	0.43998
11.58	0.98386	11.58	0.43921
11.59	0.98386	11.59	0.43921
11.6	0.98281	11.6	0.43845
11.61	0.98386	11.61	0.43769
11.62	0.98281	11.62	0.43769
11.63	0.98386	11.63	0.43693
11.64	0.98281	11.64	0.43693
11.65	0.98281	11.65	0.43591
11.66	0.98281	11.66	0.43515
11.67	0.98281	11.67	0.43515
11.68	0.98281	11.68	0.43439
11.69	0.98281	11.69	0.43439
11.7	0.98176	11.7	0.43363
11.71	0.98281	11.71	0.43363
11.72	0.98281	11.72	0.43286
11.73	0.98176	11.73	0.43286
11.74	0.98281	11.74	0.4321
11.75	0.98281	11.75	0.4321
11.76	0.98176	11.76	0.43134
11.77	0.98281	11.77	0.43058
11.78	0.98176	11.78	0.43058
11.79	0.98176	11.79	0.42982
11.8	0.98176	11.8	0.42982
11.81	0.98281	11.81	0.42905
11.82	0.98176	11.82	0.42905
11.83	0.98176	11.83	0.42829
11.84	0.98176	11.84	0.42753
11.85	0.98176	11.85	0.42753
11.86	0.98035	11.86	0.42677
11.87	0.98176	11.87	0.42677
11.88	0.98035	11.88	0.42601
11.89	0.98176	11.89	0.42601
11.9	0.98035	11.9	0.42499
11.91	0.98176	11.91	0.42499
11.92	0.98035	11.92	0.42423
11.93	0.98176	11.93	0.42423
11.94	0.98035	11.94	0.42347
11.95	0.98176	11.95	0.4227
11.96	0.98035	11.96	0.4227
11.97	0.98176	11.97	0.42194
11.98	0.98035	11.98	0.42118
11.99	0.98035	11.99	0.42118
12	0.98035	12	0.42042
12.01	0.98176	12.01	0.42042
12.02	0.98035	12.02	0.41966
12.03	0.98035	12.03	0.41966
12.04	0.98035	12.04	0.4189
12.05	0.98035	12.05	0.4189
12.06	0.9793	12.06	0.41813
12.07	0.98035	12.07	0.41737
12.08	0.9793	12.08	0.41737
12.09	0.9793	12.09	0.41661
12.1	0.9793	12.1	0.41661
12.11	0.98035	12.11	0.41585
12.12	0.9793	12.12	0.41585
12.13	0.98035	12.13	0.41509
12.14	0.9793	12.14	0.41407
12.15	0.98035	12.15	0.41407
12.16	0.9793	12.16	0.41331
12.17	0.9793	12.17	0.41331
12.18	0.9793	12.18	0.41255
12.19	0.9793	12.19	0.41255
12.2	0.9793	12.2	0.41178
12.21	0.9793	12.21	0.41178
12.22	0.9793	12.22	0.41102
12.23	0.9793	12.23	0.41102
12.24	0.9793	12.24	0.41026
12.25	0.9793	12.25	0.41026
12.26	0.9793	12.26	0.4095
12.27	0.9793	12.27	0.4095
12.28	0.9793	12.28	0.40874
12.29	0.9793	12.29	0.40874
12.3	0.9793	12.3	0.40797
12.31	0.97825	12.31	0.40797
12.32	0.97825	12.32	0.40721
12.33	0.9793	12.33	0.40721
12.34	0.97825	12.34	0.40645
12.35	0.9793	12.35	0.40645
12.36	0.97825	12.36	0.40569
12.37	0.97825	12.37	0.40569
12.38	0.97825	12.38	0.40493
12.39	0.97825	12.39	0.40493
12.4	0.97825	12.4	0.40416
12.41	0.97825	12.41	0.40416
12.42	0.97825	12.42	0.40315
12.43	0.97825	12.43	0.40315
12.44	0.97825	12.44	0.40239
12.45	0.97825	12.45	0.40239
12.46	0.97825	12.46	0.40162
12.47	0.97825	12.47	0.40162
12.48	0.97825	12.48	0.40086
12.49	0.97825	12.49	0.40086
12.5	0.9772	12.5	0.4001
12.51	0.97825	12.51	0.4001
12.52	0.97825	12.52	0.39934
12.53	0.97825	12.53	0.39858
12.54	0.9772	12.54	0.39858
12.55	0.9772	12.55	0.39858
12.56	0.9772	12.56	0.39781
12.57	0.9772	12.57	0.39781
12.58	0.9772	12.58	0.39705
12.59	0.9772	12.59	0.39705
12.6	0.9772	12.6	0.39629
12.61	0.9772	12.61	0.39629
12.62	0.9772	12.62	0.39553
12.63	0.9772	12.63	0.39553
12.64	0.9772	12.64	0.39477
12.65	0.9772	12.65	0.39477
12.66	0.9772	12.66	0.39401
12.67	0.9772	12.67	0.39401
12.68	0.9772	12.68	0.39324
12.69	0.97614	12.69	0.39324
12.7	0.97614	12.7	0.39223
12.71	0.9772	12.71	0.39223
12.72	0.97614	12.72	0.39147
12.73	0.97614	12.73	0.39147
12.74	0.97614	12.74	0.3907
12.75	0.97614	12.75	0.3907
12.76	0.97614	12.76	0.38994
12.77	0.97614	12.77	0.38994
12.78	0.97614	12.78	0.38994
12.79	0.97614	12.79	0.38918
12.8	0.97614	12.8	0.38918
12.81	0.97614	12.81	0.38842
12.82	0.97614	12.82	0.38842
12.83	0.97614	12.83	0.38766
12.84	0.97614	12.84	0.38689
12.85	0.97509	12.85	0.38689
12.86	0.97509	12.86	0.38689
12.87	0.97614	12.87	0.38613
12.88	0.97509	12.88	0.38613
12.89	0.97614	12.89	0.38537
12.9	0.97509	12.9	0.38537
12.91	0.97509	12.91	0.38461
12.92	0.97509	12.92	0.38461
12.93	0.97509	12.93	0.38385
12.94	0.97509	12.94	0.38385
12.95	0.97509	12.95	0.38308
12.96	0.97509	12.96	0.38308
12.97	0.97509	12.97	0.38232
12.98	0.97509	12.98	0.38131
12.99	0.97509	12.99	0.38131
13	0.97509	13	0.38131
13.01	0.97509	13.01	0.38054
13.02	0.97404	13.02	0.38054
13.03	0.97509	13.03	0.37978
13.04	0.97404	13.04	0.37978
13.05	0.97509	13.05	0.37902
13.06	0.97404	13.06	0.37902
13.07	0.97404	13.07	0.37902
13.08	0.97404	13.08	0.37826
13.09	0.97509	13.09	0.37826
13.1	0.97404	13.1	0.3775
13.11	0.97404	13.11	0.3775
13.12	0.97404	13.12	0.37673
13.13	0.97404	13.13	0.37673
13.14	0.97404	13.14	0.37597
13.15	0.97404	13.15	0.37597
13.16	0.97404	13.16	0.37521
13.17	0.97404	13.17	0.37521
13.18	0.97404	13.18	0.37521
13.19	0.97404	13.19	0.37445
13.2	0.97404	13.2	0.37445
13.21	0.97404	13.21	0.37369
13.22	0.97299	13.22	0.37369
13.23	0.97404	13.23	0.37292
13.24	0.97299	13.24	0.37292
13.25	0.97299	13.25	0.37292
13.26	0.97299	13.26	0.37216
13.27	0.97299	13.27	0.37216
13.28	0.97299	13.28	0.3714
13.29	0.97299	13.29	0.3714
13.3	0.97299	13.3	0.3714
13.31	0.97299	13.31	0.37039
13.32	0.97299	13.32	0.37039
13.33	0.97299	13.33	0.36962
13.34	0.97299	13.34	0.36962
13.35	0.97299	13.35	0.36886
13.36	0.97299	13.36	0.36886
13.37	0.97299	13.37	0.36886
13.38	0.97193	13.38	0.3681
13.39	0.97299	13.39	0.3681
13.4	0.97193	13.4	0.36734
13.41	0.97299	13.41	0.36734
13.42	0.97193	13.42	0.36734
13.43	0.97193	13.43	0.36658
13.44	0.97193	13.44	0.36658
13.45	0.97299	13.45	0.36658
13.46	0.97193	13.46	0.36581
13.47	0.97193	13.47	0.36581
13.48	0.97193	13.48	0.36505
13.49	0.97193	13.49	0.36505
13.5	0.97088	13.5	0.36505
13.51	0.97193	13.51	0.36505
13.52	0.97193	13.52	0.36429
13.53	0.97193	13.53	0.36429
13.54	0.97088	13.54	0.36353
13.55	0.97193	13.55	0.36353
13.56	0.97193	13.56	0.36277
13.57	0.97193	13.57	0.36277
13.58	0.97088	13.58	0.36277
13.59	0.97088	13.59	0.362
13.6	0.97088	13.6	0.362
13.61	0.97193	13.61	0.36124
13.62	0.97088	13.62	0.36124
13.63	0.97088	13.63	0.36124
13.64	0.97088	13.64	0.36048
13.65	0.97193	13.65	0.36048
13.66	0.97088	13.66	0.35946
13.67	0.97088	13.67	0.35946
13.68	0.97088	13.68	0.20982
13.69	0.97088	13.69	0.28225
13.7	0.97193	13.7	0.27057
13.71	0.97088	13.71	0.13807
13.72	0.96983	13.72	0.13495
13.73	0.97088	13.73	0.13337
13.74	0.97088	13.74	0.13104
13.75	0.97088	13.75	0.12715
13.76	0.96983	13.76	0.12403
13.77	0.97088	13.77	0.12169
13.78	0.97088	13.78	0.11935
13.79	0.97088	13.79	0.11778
13.8	0.97088	13.8	0.11544
13.81	0.97088	13.81	0.11389
13.82	0.96983	13.82	0.11077
13.83	0.97088	13.83	0.10686
13.84	0.96983	13.84	0.10297
13.85	0.97088	13.85	0.10063
13.86	0.96983	13.86	0.09985
13.87	0.97088	13.87	0.09985
13.88	0.97088	13.88	0.09985
13.89	0.96983	13.89	0.09827
13.9	0.96983	13.9	0.09672
13.91	0.97088	13.91	0.09672
13.92	0.96983	13.92	0.10063
13.93	0.97088	13.93	0.20982
13.94	0.96983	13.94	0.33
13.95	0.96983	13.95	0.25584
13.96	0.97088	13.96	0.20906
13.97	0.97088	13.97	0.27463
13.98	0.96983	13.98	0.09126
13.99	0.96983	13.99	0.08893
14	0.96983	14	0.08659
14.01	0.96983	14.01	0.08425
14.02	0.96983	14.02	0.08189
14.03	0.96983	14.03	0.08189
14.04	0.96983	14.04	0.08189
14.05	0.96983	14.05	0.07955
14.06	0.96878	14.06	0.078
14.07	0.96983	14.07	0.07488
14.08	0.96983	14.08	0.07333
14.09	0.96983	14.09	0.07176
14.1	0.96983	14.1	0.0663
14.11	0.96983	14.11	0.06241
14.12	0.96878	14.12	0.05929
14.13	0.96983	14.13	0.05695
14.14	0.96878	14.14	0.05537
14.15	0.96983	14.15	0.05383
14.16	0.96878	14.16	0.05149
14.17	0.96878	14.17	0.04836
14.18	0.96878	14.18	0.04679
14.19	0.96878	14.19	0.04445
14.2	0.96878	14.2	0.04369
14.21	0.96878	14.21	0.04057
14.22	0.96772	14.22	0.03899
14.23	0.96878	14.23	0.03666
14.24	0.96878	14.24	0.03978
14.25	0.96878	14.25	0.03587
14.26	0.96772	14.26	0.03823
14.27	0.96772	14.27	0.03587
14.28	0.96772	14.28	0.03353
14.29	0.96772	14.29	0.03198
14.3	0.96878	14.3	0.03041
14.31	0.96772	14.31	0.0312
14.32	0.96772	14.32	0.02106
14.33	0.96772	14.33	0.01638
14.34	0.96772	14.34	0.01638
14.35	0.96772	14.35	0.01326
14.36	0.96667	14.36	0.01326
14.37	0.96772	14.37	0.01248
14.38	0.96667	14.38	0.01248
14.39	0.96667	14.39	0.01248
14.4	0.96667	14.4	0.01248
14.41	0.96772	14.41	0.01248
14.42	0.96667	14.42	0.01248
14.43	0.96667	14.43	0.0117
14.44	0.96667	14.44	0.0117
14.45	0.96667	14.45	0.0117
14.46	0.96667	14.46	0.01092
14.47	0.96667	14.47	0.01092
14.48	0.96527	14.48	0.01092
14.49	0.96667	14.49	0.01092
14.5	0.96667	14.5	0.01092
14.51	0.96667	14.51	0.01014
14.52	0.96667	14.52	0.00936
14.53	0.96667	14.53	0.00936
14.54	0.96527	14.54	0.00936
14.55	0.96667	14.55	0.00936
14.56	0.96527	14.56	0.00858
14.57	0.96667	14.57	0.00858
14.58	0.96527	14.58	0.00858
14.59	0.96527	14.59	0.0078
14.6	0.96527	14.6	0.0078
14.61	0.96527	14.61	0.00546
14.62	0.96527	14.62	0.0039
14.63	0.96527	14.63	0.0039
14.64	0.96527	14.64	0.00624
14.65	0.96527	14.65	0.00624
14.66	0.96421	14.66	0.00624
14.67	0.96527	14.67	0.00546
14.68	0.96421	14.68	0.00546
14.69	0.96527	14.69	0.00546
14.7	0.96421	14.7	0.00468
14.71	0.96527	14.71	0.0039
14.72	0.96421	14.72	0.00156
14.73	0.96527	14.73	0.000779209
14.74	0.96421	14.74	0.000779209
14.75	0.96527	14.75	0.000779209
14.76	0.96421	14.76	0.000779209
14.77	0.96421	14.77	0.0039
14.78	0.96316	14.78	0.00312
14.79	0.96527	14.79	0.00468
14.8	0.96421	14.8	0.00312
14.81	0.96421	14.81	0
14.82	0.96316	14.82	0
14.83	0.96421	14.83	0
14.84	0.96421	14.84	0
14.85	0.96421	14.85	0
14.86	0.96421	14.86	0.000779209
14.87	0.96421	14.87	0
14.88	0.96316	14.88	0
14.89	0.96316	14.89	0
14.9	0.96316	14.9	0
14.91	0.96316	14.91	0
14.92	0.96316	14.92	0
14.93	0.96421	14.93	0
14.94	0.96316	14.94	0
14.95	0.96316	14.95	0
14.96	0.96316	14.96	0
14.97	0.96316	14.97	0
14.98	0.96211	14.98	0
14.99	0.96316	14.99	0
15	0.96211	15	0
15.01	0.96316	15.01	0
15.02	0.96211	15.02	0
15.03	0.96316	15.03	0
15.04	0.96211	15.04	0
15.05	0.96316	15.05	0
15.06	0.96211	15.06	0
15.07	0.96211	15.07	0
15.08	0.96211	15.08	0
15.09	0.96211	15.09	0
15.1	0.96211	15.1	0
15.11	0.96211	15.11	0
15.12	0.96211	15.12	0
15.13	0.96211	15.13	0.000779209
15.14	0.96211	15.14	0
15.15	0.96211	15.15	0
15.16	0.96211	15.16	0
15.17	0.96211	15.17	0
15.18	0.96211	15.18	0
15.19	0.96211	15.19	0
15.2	0.96211	15.2	0
15.21	0.96211	15.21	0
15.22	0.96106	15.22	0
15.23	0.96211	15.23	0
15.24	0.96106	15.24	0
15.25	0.96211	15.25	0
15.26	0.96106	15.26	0
15.27	0.96106	15.27	0
15.28	0.96	15.28	0
15.29	0.96211	15.29	0
15.3	0.96106	15.3	0
15.31	0.96106	15.31	0
15.32	0.96106	15.32	0
15.33	0.96106	15.33	0
15.34	0.96106	15.34	0
15.35	0.96	15.35	0
15.36	0.96	15.36	0
15.37	0.96106	15.37	0
15.38	0.96	15.38	0
15.39	0.96106	15.39	0
15.4	0.96	15.4	0
15.41	0.96106	15.41	0
15.42	0.96	15.42	0
15.43	0.96	15.43	0
15.44	0.96	15.44	0
15.45	0.96	15.45	0
15.46	0.96	15.46	0
15.47	0.96	15.47	0
15.48	0.96	15.48	0
15.49	0.96	15.49	0
15.5	0.96	15.5	0
15.51	0.96	15.51	0
15.52	0.96	15.52	0
15.53	0.96	15.53	0
15.54	0.95895	15.54	0
15.55	0.95895	15.55	0
15.56	0.95895	15.56	0
15.57	0.96	15.57	0
15.58	0.96	15.58	0
15.59	0.96	15.59	0
15.6	0.95895	15.6	0
15.61	0.95895	15.61	0
15.62	0.95895	15.62	0
15.63	0.96	15.63	0
15.64	0.9579	15.64	0
15.65	0.95895	15.65	0
15.66	0.95895	15.66	0
15.67	0.95895	15.67	0
15.68	0.95895	15.68	0
15.69	0.95895	15.69	0
15.7	0.95895	15.7	0
15.71	0.95895	15.71	0
15.72	0.9579	15.72	0
15.73	0.95895	15.73	0
15.74	0.9579	15.74	0
15.75	0.95895	15.75	0
15.76	0.9579	15.76	0
15.77	0.9579	15.77	0
15.78	0.9579	15.78	0
15.79	0.9579	15.79	0
15.8	0.9579	15.8	0
15.81	0.9579	15.81	0
15.82	0.9579	15.82	0
15.83	0.9579	15.83	0
15.84	0.95685	15.84	0
15.85	0.9579	15.85	0
15.86	0.9579	15.86	0
15.87	0.9579	15.87	0
15.88	0.9579	15.88	0
15.89	0.9579	15.89	0
15.9	0.95685	15.9	0
15.91	0.9579	15.91	0
15.92	0.95685	15.92	0
15.93	0.95685	15.93	0
15.94	0.9579	15.94	0
15.95	0.9579	15.95	0
15.96	0.95685	15.96	0
15.97	0.9579	15.97	0
15.98	0.95579	15.98	0
15.99	0.9579	15.99	0
16	0.95579	16	0
16.01	0.95685	16.01	0
16.02	0.95579	16.02	0
16.03	0.95579	16.03	0
16.04	0.95579	16.04	0
16.05	0.95685	16.05	0
16.06	0.95579	16.06	0
16.07	0.95579	16.07	0
16.08	0.95474	16.08	0
16.09	0.95579	16.09	0
16.1	0.95474	16.1	0
16.11	0.95579	16.11	0
16.12	0.95579	16.12	0
16.13	0.95579	16.13	0
16.14	0.95474	16.14	0
16.15	0.95579	16.15	0
16.16	0.95579	16.16	0
16.17	0.95579	16.17	0
16.18	0.95474	16.18	0
16.19	0.95579	16.19	0
16.2	0.95474	16.2	0
16.21	0.95579	16.21	0
16.22	0.95579	16.22	0
16.23	0.95474	16.23	0
16.24	0.95474	16.24	0
16.25	0.95474	16.25	0
16.26	0.95474	16.26	0
16.27	0.95474	16.27	0
16.28	0.95474	16.28	0
16.29	0.95474	16.29	0
16.3	0.95369	16.3	0
16.31	0.95474	16.31	0
16.32	0.95474	16.32	0
16.33	0.95474	16.33	0
16.34	0.95369	16.34	0
16.35	0.95474	16.35	0
16.36	0.95474	16.36	0
16.37	0.95474	16.37	0
16.38	0.95369	16.38	0
16.39	0.95474	16.39	0
16.4	0.95369	16.4	0
16.41	0.95474	16.41	0
16.42	0.95369	16.42	0
16.43	0.95474	16.43	0
16.44	0.95369	16.44	0
16.45	0.95474	16.45	0
16.46	0.95369	16.46	0
16.47	0.95474	16.47	0
16.48	0.95369	16.48	0
16.49	0.95474	16.49	0
16.5	0.95369	16.5	0
16.51	0.95474	16.51	0
16.52	0.95369	16.52	0
16.53	0.95369	16.53	0
16.54	0.95264	16.54	0
16.55	0.95369	16.55	0
16.56	0.95369	16.56	0
16.57	0.95369	16.57	0
16.58	0.95369	16.58	0
16.59	0.95369	16.59	0
16.6	0.95264	16.6	0
16.61	0.95369	16.61	0
16.62	0.95264	16.62	0
16.63	0.95369	16.63	0
16.64	0.95264	16.64	0
16.65	0.95369	16.65	0
16.66	0.95264	16.66	0
16.67	0.95369	16.67	0
16.68	0.95264	16.68	0
16.69	0.95474	16.69	0
16.7	0.95264	16.7	0
16.71	0.95369	16.71	0
16.72	0.95264	16.72	0
16.73	0.95369	16.73	0
16.74	0.95369	16.74	0
16.75	0.95264	16.75	0
16.76	0.95158	16.76	0
16.77	0.95264	16.77	0
16.78	0.95158	16.78	0
16.79	0.95264	16.79	0
16.8	0.95158	16.8	0
16.81	0.95158	16.81	0
16.82	0.95264	16.82	0
16.83	0.95158	16.83	0
16.84	0.95158	16.84	0
16.85	0.95264	16.85	0
16.86	0.95158	16.86	0
16.87	0.95158	16.87	0
16.88	0.95018	16.88	0
16.89	0.95264	16.89	0
16.9	0.95018	16.9	0
16.91	0.95158	16.91	0
16.92	0.95018	16.92	0
16.93	0.95158	16.93	0
16.94	0.95018	16.94	0
16.95	0.95018	16.95	0
16.96	0.95018	16.96	0
16.97	0.95018	16.97	0
16.98	0.94913	16.98	0
16.99	0.95018	16.99	0
17	0.94913	17	0
17.01	0.94913	17.01	0
17.02	0.94913	17.02	0
17.03	0.94913	17.03	0
17.04	0.94913	17.04	0
17.05	0.94913	17.05	0
17.06	0.94913	17.06	0
17.07	0.94913	17.07	0
17.08	0.94913	17.08	0
17.09	0.94913	17.09	0
17.1	0.94913	17.1	0
17.11	0.94913	17.11	0
17.12	0.94913	17.12	0
17.13	0.94913	17.13	0
17.14	0.94913	17.14	0
17.15	0.94808	17.15	0
17.16	0.94808	17.16	0
17.17	0.94808	17.17	0
17.18	0.94808	17.18	0
17.19	0.94808	17.19	0
17.2	0.94808	17.2	0
17.21	0.94913	17.21	0
17.22	0.94808	17.22	0
17.23	0.94808	17.23	0
17.24	0.94808	17.24	0
17.25	0.94808	17.25	0
17.26	0.94808	17.26	0
17.27	0.94808	17.27	0
17.28	0.94808	17.28	0
17.29	0.94808	17.29	0
17.3	0.94702	17.3	0
17.31	0.94702	17.31	0
17.32	0.94702	17.32	0
17.33	0.94702	17.33	0
17.34	0.94702	17.34	0
17.35	0.94702	17.35	0
17.36	0.94702	17.36	0
17.37	0.94702	17.37	0
17.38	0.94702	17.38	0
17.39	0.94702	17.39	0
17.4	0.94597	17.4	0
17.41	0.94597	17.41	0
17.42	0.94597	17.42	0
17.43	0.94597	17.43	0
17.44	0.94597	17.44	0
17.45	0.94597	17.45	0
17.46	0.94492	17.46	0
17.47	0.94597	17.47	0
17.48	0.94492	17.48	0
17.49	0.94597	17.49	0
17.5	0.94492	17.5	0
17.51	0.94492	17.51	0
17.52	0.94492	17.52	0
17.53	0.94492	17.53	0
17.54	0.94387	17.54	0
17.55	0.94492	17.55	0
17.56	0.94387	17.56	0
17.57	0.94492	17.57	0
17.58	0.94387	17.58	0
17.59	0.94387	17.59	0
17.6	0.94387	17.6	0
17.61	0.94492	17.61	0
17.62	0.94387	17.62	0
17.63	0.94387	17.63	0
17.64	0.94387	17.64	0
17.65	0.94387	17.65	0
17.66	0.94387	17.66	0
17.67	0.94387	17.67	0
17.68	0.94387	17.68	0
17.69	0.94387	17.69	0
17.7	0.94387	17.7	0
17.71	0.94387	17.71	0
17.72	0.94281	17.72	0
17.73	0.94387	17.73	0
17.74	0.94281	17.74	0
17.75	0.94387	17.75	0
17.76	0.94281	17.76	0
17.77	0.94281	17.77	0
17.78	0.94281	17.78	0
17.79	0.94281	17.79	0
17.8	0.94281	17.8	0
17.81	0.94281	17.81	0
17.82	0.94281	17.82	0
17.83	0.94281	17.83	0
17.84	0.94281	17.84	0
17.85	0.94281	17.85	0
17.86	0.94176	17.86	0
17.87	0.94281	17.87	0
17.88	0.94176	17.88	0
17.89	0.94176	17.89	0
17.9	0.94281	17.9	0
17.91	0.94281	17.91	0
17.92	0.94176	17.92	0
17.93	0.94176	17.93	0
17.94	0.94176	17.94	0
17.95	0.94176	17.95	0
17.96	0.94176	17.96	0
17.97	0.94176	17.97	0
17.98	0.94176	17.98	0
17.99	0.94176	17.99	0
18	0.94071	18	0
18.01	0.94176	18.01	0
18.02	0.94071	18.02	0
18.03	0.94176	18.03	0
18.04	0.94176	18.04	0
18.05	0.94176	18.05	0
18.06	0.94071	18.06	0
18.07	0.94071	18.07	0
18.08	0.94071	18.08	0
18.09	0.94071	18.09	0
18.1	0.94071	18.1	0
18.11	0.94071	18.11	0
18.12	0.94071	18.12	0
18.13	0.94071	18.13	0
18.14	0.94071	18.14	0
18.15	0.94071	18.15	0
18.16	0.93966	18.16	0
18.17	0.93966	18.17	0
18.18	0.93966	18.18	0
18.19	0.94071	18.19	0
18.2	0.93966	18.2	0
18.21	0.94071	18.21	0
18.22	0.93966	18.22	0
18.23	0.93966	18.23	0
18.24	0.93966	18.24	0
18.25	0.93966	18.25	0
18.26	0.93966	18.26	0
18.27	0.93966	18.27	0
18.28	0.93966	18.28	0
18.29	0.93966	18.29	0
18.3	0.9386	18.3	0
18.31	0.93966	18.31	0
18.32	0.9386	18.32	0
18.33	0.93966	18.33	0
18.34	0.9386	18.34	0
18.35	0.93966	18.35	0
18.36	0.9386	18.36	0
18.37	0.9386	18.37	0
18.38	0.9386	18.38	0
18.39	0.9386	18.39	0
18.4	0.9386	18.4	0
18.41	0.9386	18.41	0
18.42	0.9386	18.42	0
18.43	0.9386	18.43	0
18.44	0.93755	18.44	0
18.45	0.9386	18.45	0
18.46	0.9386	18.46	0
18.47	0.93755	18.47	0
18.48	0.93755	18.48	0
18.49	0.93755	18.49	0
18.5	0.93755	18.5	0
18.51	0.9386	18.51	0
18.52	0.93755	18.52	0
18.53	0.93755	18.53	0
18.54	0.93755	18.54	0
18.55	0.93755	18.55	0
18.56	0.93755	18.56	0
18.57	0.93755	18.57	0
18.58	0.93755	18.58	0
18.59	0.93755	18.59	0
18.6	0.93755	18.6	0
18.61	0.93755	18.61	0
18.62	0.9365	18.62	0
18.63	0.93755	18.63	0
18.64	0.9365	18.64	0
18.65	0.93755	18.65	0
18.66	0.93755	18.66	0
18.67	0.93755	18.67	0
18.68	0.93755	18.68	0
18.69	0.93755	18.69	0
18.7	0.93755	18.7	0
18.71	0.93755	18.71	0
18.72	0.9365	18.72	0
18.73	0.93755	18.73	0
18.74	0.93755	18.74	0
18.75	0.93755	18.75	0
18.76	0.9365	18.76	0
18.77	0.93755	18.77	0
18.78	0.9365	18.78	0
18.79	0.93755	18.79	0
18.8	0.9365	18.8	0
18.81	0.9365	18.81	0
18.82	0.9365	18.82	0
18.83	0.9365	18.83	0
18.84	0.9365	18.84	0
18.85	0.9365	18.85	0
18.86	0.9351	18.86	0
18.87	0.9365	18.87	0
18.88	0.9365	18.88	0
18.89	0.9351	18.89	0
18.9	0.9351	18.9	0
18.91	0.9365	18.91	0
18.92	0.9351	18.92	0
18.93	0.9365	18.93	0
18.94	0.9351	18.94	0
18.95	0.9351	18.95	0
18.96	0.9351	18.96	0
18.97	0.9365	18.97	0
18.98	0.9351	18.98	0
18.99	0.9351	18.99	0
19	0.9351	19	0
19.01	0.9351	19.01	0
19.02	0.93404	19.02	0
19.03	0.9351	19.03	0
19.04	0.9351	19.04	0
19.05	0.9351	19.05	0
19.06	0.9351	19.06	0
19.07	0.93404	19.07	0
19.08	0.9351	19.08	0
19.09	0.9351	19.09	0
19.1	0.93404	19.1	0
19.11	0.9351	19.11	0
19.12	0.93404	19.12	0
19.13	0.93404	19.13	0
19.14	0.93404	19.14	0
19.15	0.93404	19.15	0
19.16	0.93404	19.16	0
19.17	0.93404	19.17	0
19.18	0.93404	19.18	0
19.19	0.93404	19.19	0
19.2	0.93404	19.2	0
19.21	0.9351	19.21	0
19.22	0.93404	19.22	0
19.23	0.9351	19.23	0
19.24	0.93299	19.24	0
19.25	0.93299	19.25	0
19.26	0.93299	19.26	0
19.27	0.93299	19.27	0
19.28	0.93299	19.28	0
19.29	0.93299	19.29	0
19.3	0.93299	19.3	0
19.31	0.93299	19.31	0
19.32	0.93299	19.32	0
19.33	0.93299	19.33	0
19.34	0.93194	19.34	0
19.35	0.93404	19.35	0
19.36	0.93299	19.36	0
19.37	0.93299	19.37	0
19.38	0.93194	19.38	0
19.39	0.93299	19.39	0
19.4	0.93194	19.4	0
19.41	0.93194	19.41	0
19.42	0.93089	19.42	0
19.43	0.93194	19.43	0
19.44	0.93194	19.44	0
19.45	0.93194	19.45	0
19.46	0.93194	19.46	0
19.47	0.93299	19.47	0
19.48	0.93194	19.48	0
19.49	0.93194	19.49	0
19.5	0.93089	19.5	0
19.51	0.93194	19.51	0
19.52	0.92983	19.52	0
19.53	0.93194	19.53	0
19.54	0.93089	19.54	0
19.55	0.93089	19.55	0
19.56	0.93089	19.56	0
19.57	0.92983	19.57	0
19.58	0.92983	19.58	0
19.59	0.93089	19.59	0
19.6	0.92983	19.6	0
19.61	0.93089	19.61	0
19.62	0.92983	19.62	0
19.63	0.93089	19.63	0
19.64	0.92983	19.64	0
19.65	0.93089	19.65	0
19.66	0.92983	19.66	0
19.67	0.93089	19.67	0
19.68	0.92983	19.68	0
19.69	0.92983	19.69	0
19.7	0.92878	19.7	0
19.71	0.92983	19.71	0
19.72	0.92878	19.72	0
19.73	0.92878	19.73	0
19.74	0.92878	19.74	0
19.75	0.92878	19.75	0
19.76	0.92773	19.76	0
19.77	0.92878	19.77	0
19.78	0.92773	19.78	0
19.79	0.92878	19.79	0
19.8	0.92773	19.8	0
19.81	0.92878	19.81	0
19.82	0.92773	19.82	0
19.83	0.92773	19.83	0
19.84	0.92773	19.84	0
19.85	0.92773	19.85	0
19.86	0.92773	19.86	0
19.87	0.92773	19.87	0
19.88	0.92773	19.88	0
19.89	0.92773	19.89	0
19.9	0.92668	19.9	0
19.91	0.92773	19.91	0
19.92	0.92668	19.92	0
19.93	0.92668	19.93	0
19.94	0.92668	19.94	0
19.95	0.92773	19.95	0
19.96	0.92668	19.96	0
19.97	0.92773	19.97	0
19.98	0.92668	19.98	0
[truncated: 12,998 more rows]

## Sheet: Fig. 2i
Platinum-titanium 1	Platinum-titanium 2	Platinum-titanium 3	Platinum-titanium 4	Cu	COML	Graphene 1	Graphene 2	Graphene 3	Graphene 4	Graphene 5	MXene 1	MXene 2
10	15	17	11	5	0	10	10	0	0	9	0	0
30	35	29	30	40	52	35	50	15	50	34	50	50

## Sheet: Fig. 2j
Cu	Graphene/AgNWs	COBL	Pt-Ti 1	Pt-Ti 2	GO-CNTs	Pt-Ti 3	CVD graphene	Pt-Ti 4	Self-assembly graphene	MXene 1	MXene 2
MHz/mmHg		Ω/mmHg	mV/mmHg
0.023	2.64	1.5	0.008	0.02	0.036	0.109	0.15	0.29	1.047	3.8	12.52

## Sheet: Fig. 3b
Time (s)	Output Voltage ΔV (V)	Time (s)	Pressure (mmHg)
5	0.000643827	0	-0.15001
5.12005	0.000433065	0.221	-0.15001
5.24011	0.000321485	0.397	-0.15001
5.36016	0.000113822	0.636	-0.15751
5.48021	4.87339e-05	0.844	-0.15751
5.60026	9.52256e-05	1.004	-0.15751
5.72031	3.01373e-05	1.244	-0.15751
5.84037	2.24231e-06	1.42	-0.15751
5.96042	3.94356e-05	1.691	-0.15751
6.08047	0.000336982	1.867	-0.15751
6.20053	0.000442363	2.107	-0.16501
6.32058	0.000718213	2.299	-0.16501
6.44063	0.00119	2.458	-0.16501
6.56068	0.00186	2.666	-0.17251
6.68073	0.0022	2.859	-0.18001
6.80078	0.00301	3.066	-0.18001
6.92084	0.00383	3.258	-0.18001
7.04089	0.00486	3.434	-0.18752
7.16094	0.00575	3.641	-0.18001
7.28099	0.00656	3.801	-0.18752
7.40105	0.00756	4.009	-0.18752
7.5211	0.00838	4.265	-0.18752
7.64115	0.00943	4.456	-0.18752
7.7612	0.01057	4.665	-0.18752
7.88125	0.01153	4.824	-0.18752
8.00131	0.01222	5.001	-0.18752
8.12136	0.01313	5.224	-0.18752
8.24141	0.0142	5.4	-0.18752
8.36147	0.01505	5.608	-0.18001
8.48152	0.016	5.783	-0.18752
8.60157	0.0169	5.943	-0.18001
8.72162	0.01771	6.151	-0.17251
8.84167	0.01883	6.327	-0.17251
8.96173	0.01969	6.503	-0.15751
9.08178	0.02051	6.758	-0.15001
9.20183	0.02149	6.934	-0.14251
9.32188	0.02225	7.126	-0.09751
9.44194	0.02308	7.286	-0.07501
9.56199	0.0239	7.67	0.05025
9.68204	0.02469	7.845	0.11026
9.80209	0.02559	8.077	0.36228
9.92214	0.0265	8.252	0.53779
10.0422	0.02735	8.444	0.5858
10.1623	0.02811	8.653	0.6338
10.2823	0.02899	8.828	0.68181
10.4024	0.02968	8.988	0.82657
10.5224	0.03052	9.291	0.92258
10.6425	0.03118	9.467	0.97058
10.7625	0.03186	9.659	1.06659
10.8826	0.03265	9.835	1.1626
11.0026	0.03331	10.075	1.2106
11.1227	0.03426	10.283	1.2586
11.2427	0.03487	10.458	1.35461
11.3628	0.03559	10.65	1.45062
11.4828	0.03645	10.842	1.49862
11.6029	0.03722	11.066	1.59463
11.7229	0.03789	11.242	1.64264
11.843	0.03856	11.418	1.69064
11.963	0.03928	11.689	1.78665
12.0831	0.0399	11.865	1.78665
12.2031	0.04059	12.072	1.93066
12.3232	0.041	12.233	1.97866
12.4432	0.04177	12.425	1.97866
12.5633	0.0423	12.648	2.17143
12.6834	0.04318	12.824	2.12343
12.8034	0.04352	13	2.21943
12.9235	0.04409	13.239	2.31544
13.0435	0.0448	13.416	2.31544
13.1636	0.04551	13.639	2.36345
13.2836	0.04603	13.847	2.41145
13.4037	0.04662	14.118	2.50746
13.5237	0.04722	14.294	2.60347
13.6438	0.04796	14.454	2.60347
13.7638	0.04845	14.662	2.65147
13.8839	0.04904	14.838	2.69947
14.0039	0.04964	15.061	2.79548
14.124	0.05012	15.238	2.79548
14.244	0.05078	15.414	2.84349
14.3641	0.05126	15.637	2.93949
14.4841	0.05198	15.813	2.93949
14.6042	0.05216	15.989	3.0355
14.7242	0.05267	16.212	3.0835
14.8443	0.05329	16.388	3.13151
14.9643	0.05344	16.66	3.19076
15.0844	0.05407	16.836	3.19076
15.2044	0.05454	17.076	3.28677
15.3245	0.05497	17.235	3.28677
15.4445	0.05542	17.428	3.33478
15.5646	0.05585	17.636	3.38278
15.6846	0.05629	17.811	3.47879
15.8047	0.05679	17.987	3.5748
15.9248	0.05708	18.21	3.5748
16.0448	0.05774	18.386	3.6708
16.1649	0.05821	18.626	3.81482
16.2849	0.05879	18.802	3.95883
16.405	0.05907	18.978	4.05484
16.525	0.05944	19.249	4.28435
16.6451	0.05977	19.426	4.47712
16.7651	0.06023	19.633	4.66914
16.8852	0.0607	19.841	4.81315
17.0052	0.06176	20.065	5.05317
17.1253	0.06225	20.241	5.19718
17.2453	0.06295	20.432	5.3892
17.3654	0.06391	20.64	5.58196
17.4854	0.06516	20.817	5.72597
17.6055	0.0665	20.992	5.96599
17.7255	0.06807	21.2	6.062
17.8456	0.06979	21.376	6.20601
17.9656	0.07153	21.615	6.44528
18.0857	0.07368	21.791	6.54129
18.2057	0.07599	21.967	6.6853
18.3258	0.0787	22.19	6.87732
18.4459	0.0813	22.367	6.97333
18.5659	0.08435	22.575	7.11734
18.686	0.08645	22.766	7.30935
18.806	0.08933	22.958	7.40536
18.9261	0.09241	23.15	7.50137
19.0461	0.09542	23.327	7.64613
19.1662	0.09804	23.502	7.79014
19.2862	0.10052	23.71	7.83815
19.4063	0.10296	23.886	7.88615
19.5263	0.10533	24.142	8.07817
19.6464	0.10757	24.317	8.17418
19.7664	0.1096	24.493	8.27018
19.8865	0.11197	24.717	8.4142
20.0065	0.11408	24.892	8.5102
20.1266	0.1159	25.1	8.55896
20.2466	0.1181	25.276	8.60621
20.3667	0.12005	25.452	8.75097
20.4867	0.12208	25.676	8.84698
20.6068	0.12376	25.852	8.89499
20.7268	0.12555	26.075	8.99099
20.8469	0.12728	26.267	9.087
20.967	0.12884	26.443	9.13501
21.087	0.13032	26.698	9.22126
21.2071	0.1321	26.907	9.31727
21.3271	0.13358	27.131	9.31727
21.4472	0.1353	27.306	9.36527
21.5672	0.1368	27.466	9.46128
21.6873	0.1382	27.674	9.55804
21.8073	0.1395	27.85	9.55804
21.9274	0.14115	28.074	9.65405
22.0474	0.14242	28.281	9.70205
22.1675	0.14352	28.458	9.75006
22.2875	0.14475	28.649	9.84606
22.4076	0.14646	28.809	9.81381
22.5276	0.14757	29.001	9.95182
22.6477	0.14874	29.241	9.99983
22.7677	0.14976	29.417	9.99983
22.8878	0.15093	29.625	10.0958
23.0078	0.15182	29.8	10.1918
23.1279	0.1526	29.976	10.2399
23.2479	0.15378	30.168	10.2879
23.368	0.15489	30.359	10.4319
23.4881	0.15561	30.583	10.5759
23.6081	0.15641	30.759	10.7199
23.7282	0.15731	30.935	10.9126
23.8482	0.15826	31.144	11.1047
23.9683	0.15913	31.318	11.2967
24.0883	0.1603	31.527	11.5952
24.2084	0.16109	31.75	11.7392
24.3284	0.162	31.926	11.884
24.4485	0.16282	32.134	12.124
24.5685	0.16373	32.326	12.268
24.6886	0.16449	32.502	12.556
24.8086	0.16535	32.71	12.604
24.9287	0.16598	32.869	12.7961
25.0487	0.1667	33.093	12.9888
25.1688	0.16739	33.269	13.1328
25.2888	0.16824	33.445	13.3248
25.4089	0.16915	33.636	13.4689
25.5289	0.16966	33.813	13.6129
25.649	0.17029	33.988	13.8529
25.769	0.17089	34.276	13.9497
25.8891	0.17175	34.452	14.0937
26.0092	0.1724	34.644	14.1897
26.1292	0.17282	34.819	14.3337
26.2492	0.17351	35.075	14.4777
26.3693	0.17432	35.251	14.5737
26.4894	0.17471	35.426	14.7177
26.6094	0.1752	35.618	14.8617
26.7295	0.17549	35.81	14.9105
26.8495	0.17599	35.986	15.0545
26.9696	0.17641	36.257	15.1025
27.0896	0.17694	36.434	15.1985
27.2097	0.17748	36.689	15.3425
27.3297	0.17782	36.881	15.3905
27.4498	0.17824	37.105	15.5345
27.5698	0.17861	37.264	15.5825
27.6899	0.17905	37.472	15.6305
27.8099	0.17949	37.68	15.7265
27.93	0.17975	37.856	15.7745
28.05	0.18007	38.076	15.8706
28.1701	0.18041	38.268	15.9673
28.2901	0.18076	38.443	16.0146
28.4102	0.18112	38.635	16.0633
28.5302	0.18143	38.795	16.1113
28.6503	0.18169	39.003	16.2553
28.7704	0.18191	39.242	16.2553
28.8904	0.1829	39.418	16.3033
29.0104	0.18345	39.627	16.3514
29.1305	0.18378	39.802	16.3994
29.2506	0.18465	39.978	16.3994
29.3706	0.18583	40.17	16.4474
29.4907	0.18706	40.377	16.5434
29.6107	0.18859	40.602	16.5434
29.7308	0.19038	40.777	16.5914
29.8508	0.19203	40.953	16.6394
29.9709	0.19421	41.145	16.6551
30.0909	0.19674	41.336	16.6716
30.211	0.1995	41.512	16.8314
30.331	0.20212	41.752	16.8314
30.4511	0.20486	41.928	16.9274
30.5711	0.20828	42.136	17.0242
30.6912	0.20991	42.312	17.0722
30.8112	0.21315	42.487	17.2642
30.9313	0.21641	42.679	17.4082
31.0513	0.21971	42.855	17.6002
31.1714	0.22224	43.063	17.8402
31.2915	0.22485	43.238	18.081
31.4115	0.22744	43.414	18.225
31.5315	0.23003	43.638	18.465
31.6516	0.23231	43.814	18.705
31.7717	0.23483	43.974	18.8491
31.8917	0.23725	44.229	19.2218
32.0118	0.23908	44.405	19.3658
32.1318	0.24082	44.613	19.6059
32.2519	0.24273	44.821	19.7986
32.3719	0.2442	44.997	19.9906
32.492	0.24575	45.237	20.1347
32.612	0.24726	45.412	20.2787
32.7321	0.24884	45.652	20.4707
32.8521	0.25026	45.86	20.6154
32.9722	0.25189	46.068	20.8075
33.0922	0.25358	46.244	20.9035
33.2123	0.25487	46.419	21.0475
33.3323	0.2563	46.675	21.1915
33.4524	0.25749	46.851	21.3355
33.5724	0.2585	47.107	21.4315
33.6925	0.25942	47.283	21.5275
33.8126	0.26028	47.458	21.6235
33.9326	0.26142	47.666	21.7683
34.0526	0.2623	47.842	21.8163
34.1727	0.26319	48.066	21.9603
34.2927	0.26418	48.241	22.0083
34.4128	0.26502	48.401	22.0563
34.5329	0.26576	48.641	22.1523
34.6529	0.26637	48.817	22.2483
34.773	0.26748	48.993	22.3548
34.893	0.26802	49.265	22.4509
35.0131	0.26909	49.44	22.4989
35.1331	0.26978	49.632	22.5476
35.2532	0.27044	49.839	22.5949
35.3732	0.27106	50.064	22.6916
35.4933	0.27169	50.24	22.6916
35.6133	0.27249	50.399	22.7396
35.7334	0.27324	50.607	22.8356
35.8534	0.27402	50.783	22.8836
35.9735	0.27485	50.959	22.9317
36.0935	0.27546	51.15	22.9474
36.2136	0.2762	51.343	22.9796
36.3336	0.27666	51.519	23.0757
36.4537	0.27721	51.79	23.1237
36.5737	0.27784	51.966	23.1717
36.6938	0.27838	52.158	23.1882
36.8139	0.27887	52.334	23.1799
36.9339	0.2794	52.493	23.2437
37.054	0.27962	52.718	23.2557
37.174	0.28007	52.893	23.2609
37.2941	0.28041	53.101	23.3464
37.4141	0.28083	53.308	23.3539
37.5342	0.28106	53.485	23.4162
37.6542	0.28145	53.708	23.5084
37.7743	0.28178	53.9	23.6044
37.8943	0.2822	54.172	23.7485
38.0144	0.28265	54.348	23.8445
38.1344	0.28282	54.572	24.0365
38.2545	0.28293	54.748	24.2285
38.3745	0.28322	54.923	24.3725
38.4946	0.28343	55.163	24.7093
38.6146	0.28376	55.339	24.8533
38.7347	0.28407	55.515	25.1413
38.8547	0.28422	55.706	25.2853
38.9748	0.28474	55.898	25.5741
39.0948	0.28466	56.138	25.8621
39.2149	0.28474	56.313	26.1022
39.3349	0.28513	56.489	26.2462
39.455	0.28538	56.714	26.4284
39.575	0.28555	56.89	26.6205
39.6951	0.28565	57.097	26.8125
39.8152	0.28602	57.257	26.9085
39.9352	0.28617	57.448	27.1005
40.0553	0.28644	57.657	27.2445
40.1753	0.2866	57.833	27.3893
40.2954	0.28676	58.008	27.5333
40.4154	0.28683	58.231	27.6773
40.5355	0.28685	58.408	27.8213
40.6555	0.28685	58.599	27.8693
40.7756	0.2872	58.791	28.0133
40.8956	0.2889	58.967	28.1093
41.0157	0.28878	59.207	28.2166
41.1357	0.28934	59.377	28.3126
41.2558	0.28985	59.58	28.4566
41.3758	0.29063	59.756	28.4566
41.4959	0.29177	59.933	28.5526
41.6159	0.29312	60.124	28.6966
41.736	0.29486	60.3	28.7446
41.8561	0.29647	60.476	28.7926
41.9761	0.29892	60.668	28.8406
42.0962	0.30092	60.844	28.8886
42.2162	0.30326	61.068	29.0327
42.3363	0.3061	61.243	29.0327
42.4563	0.30865	61.419	29.1294
42.5764	0.31206	61.658	29.1774
42.6964	0.31326	61.835	29.2254
42.8165	0.31635	62.074	29.3694
42.9365	0.31917	62.25	29.3694
43.0566	0.32194	62.426	29.3694
43.1766	0.32426	62.65	29.4654
43.2967	0.32668	62.826	29.4654
43.4167	0.32876	63.002	29.5614
43.5368	0.33081	63.209	29.6094
43.6568	0.33329	63.369	29.6094
43.7769	0.33539	63.609	29.6575
43.8969	0.3371	63.785	29.7055
44.017	0.33883	63.96	29.7055
44.137	0.34025	64.232	29.7422
44.2571	0.34169	64.408	29.7422
44.3771	0.34353	64.632	29.8127
44.4972	0.3446	64.808	29.8015
44.6172	0.34583	64.967	29.8157
44.7373	0.34722	65.159	29.89
44.8573	0.34863	65.335	29.908
44.9774	0.34985	65.511	30.0302
45.0975	0.35087	65.75	30.1262
45.2175	0.3521	65.927	30.1742
45.3376	0.3532	66.134	30.2222
45.4576	0.3542	66.31	30.4143
45.5777	0.35489	66.486	30.6063
45.6977	0.35596	66.758	30.7991
45.8178	0.35694	66.949	30.9911
45.9378	0.35815	67.157	31.2791
46.0579	0.3591	67.333	31.4231
46.1779	0.35981	67.509	31.7119
46.298	0.36054	67.716	31.9519
46.418	0.36127	67.892	32.1439
46.5381	0.36204	68.1	32.4327
46.6581	0.36263	68.292	32.6727
46.7782	0.36329	68.468	32.8647
46.8982	0.36385	68.659	33.0087
47.0183	0.36438	68.851	33.2007
47.1383	0.36483	69.107	33.4513
47.2584	0.36549	69.283	33.5953
47.3785	0.36608	69.458	33.74
47.4985	0.36648	69.666	33.8841
47.6185	0.36711	69.842	34.0281
47.7386	0.36751	70.066	34.1721
47.8587	0.36804	70.242	34.3161
47.9787	0.36816	70.418	34.4121
48.0988	0.36874	70.641	34.5081
48.2188	0.36924	70.834	34.6529
48.3389	0.36979	71.009	34.7489
48.4589	0.37005	71.2	34.7969
48.579	0.37047	71.408	34.9409
48.699	0.37086	71.68	35.0264
48.8191	0.37123	71.856	35.1232
48.9391	0.37153	72.064	35.2192
49.0592	0.37151	72.24	35.2192
49.1792	0.37183	72.415	35.3152
49.2993	0.3722	72.639	35.4112
49.4193	0.3724	72.831	35.4592
49.5394	0.37258	73.007	35.6032
49.6594	0.37266	73.198	35.6032
49.7795	0.37298	73.358	35.6512
49.8995	0.37306	73.582	35.6992
50.0196	0.37366	73.758	35.796
50.1397	0.37394	73.934	35.796
50.2597	0.37381	74.19	35.8537
50.3798	0.3739	74.365	35.9017
50.4998	0.37418	74.573	35.9497
50.6199	0.37458	74.749	35.9977
50.7399	0.37451	74.925	36.0457
50.86	0.37477	75.133	36.0457
50.98	0.37469	75.309	36.1417
51.1001	0.37483	75.485	36.1417
51.2201	0.37521	75.708	36.1897
51.3402	0.37519	75.884	36.1897
51.4602	0.37519	76.108	36.219
51.5803	0.37552	76.3	36.2377
51.7003	0.3755	76.475	36.2377
51.8204	0.37563	76.716	36.2707
51.9404	0.37585	76.907	36.2888
52.0605	0.37581	77.131	36.321
52.1805	0.37592	77.307	36.3353
52.3006	0.37604	77.483	36.3525
52.4206	0.37592	77.706	36.4118
52.5407	0.37632	77.882	36.4568
52.6608	0.37672	78.106	36.6945
52.7808	0.37673	78.282	36.8528
52.9008	0.37808	78.458	36.9968
53.0209	0.37813	78.65	37.1888
53.1409	0.3785	78.842	37.4288
53.261	0.37934	79.113	37.7754
53.3811	0.38151	79.289	37.9194
53.5011	0.38139	79.497	38.3042
53.6212	0.38262	79.705	38.4962
53.7412	0.38472	79.881	38.7362
53.8613	0.38552	80.12	39.073
53.9813	0.38768	80.296	39.265
54.1014	0.39008	80.472	39.409
54.2214	0.39204	80.664	39.6498
54.3415	0.39502	80.823	39.7938
54.4615	0.39732	81.063	39.9858
54.5816	0.4002	81.239	40.1298
54.7016	0.40141	81.415	40.3218
54.8217	0.4043	81.671	40.5146
54.9417	0.40683	81.846	40.6106
55.0618	0.40958	82.07	40.7546
55.1818	0.41199	82.23	40.8506
55.3019	0.41441	82.438	40.9466
55.422	0.41697	82.646	41.0906
55.542	0.41916	82.821	41.2354
55.6621	0.42076	82.997	41.3314
55.7821	0.42266	83.237	41.3794
55.9022	0.42454	83.413	41.4754
56.0222	0.42642	83.637	41.6194
56.1423	0.42784	83.813	41.6674
56.2623	0.42956	84.1	41.7627
56.3824	0.431	84.276	41.8107
56.5024	0.43248	84.452	41.9067
56.6225	0.43381	84.676	41.9547
56.7425	0.43486	84.852	42.0507
56.8626	0.43603	85.06	42.0987
56.9826	0.43705	85.235	42.0987
57.1027	0.43834	85.411	42.1467
57.2227	0.43943	85.619	42.2427
57.3428	0.44022	85.811	42.2908
57.4628	0.44139	85.987	42.3387
57.5829	0.44237	86.21	42.3387
57.7029	0.44332	86.37	42.3867
57.823	0.44401	86.642	42.4828
57.943	0.44494	86.818	42.5308
58.0631	0.44572	86.994	42.5308
58.1831	0.44599	87.249	42.5788
58.3032	0.44683	87.441	42.6275
58.4233	0.44754	87.633	42.6275
58.5433	0.44807	87.809	42.6463
58.6634	0.44851	87.984	42.7108
58.7834	0.44891	88.208	42.716
58.9035	0.44934	88.384	42.734
59.0235	0.44987	88.576	42.7633
59.1436	0.45026	88.784	42.776
59.2636	0.4508	88.959	42.7843
59.3837	0.45132	89.2	42.8285
59.5037	0.45173	89.422	42.836
59.6238	0.45204	89.631	42.9238
59.7438	0.45234	89.807	42.992
59.8639	0.45269	89.983	43.2036
59.9839	0.45312	90.222	43.2996
60.104	0.45369	90.398	43.4443
60.224	0.45406	90.606	43.6844
60.3441	0.45441	90.814	43.8764
60.4641	0.45458	90.99	44.1644
60.5842	0.45497	91.197	44.3572
60.7043	0.45532	91.354	44.5972
60.8243	0.45547	91.511	44.8852
60.9444	0.45567	91.751	45.126
61.0644	0.45574	91.927	45.318
61.1845	0.4564	92.134	45.606
61.3045	0.45671	92.294	45.75
61.4246	0.45687	92.486	46.0388
61.5446	0.45696	92.71	46.1828
61.6647	0.45706	92.886	46.4228
61.7847	0.45718	93.093	46.5676
61.9048	0.45736	93.301	46.7596
62.0248	0.45742	93.477	46.8556
62.1449	0.45762	93.685	46.9996
62.2649	0.45767	93.861	47.1437
62.385	0.4579	94.132	47.3364
62.505	0.45807	94.308	47.4324
62.6251	0.45809	94.484	47.5284
62.7451	0.45808	94.676	47.6724
62.8652	0.4583	94.868	47.7204
62.9852	0.45848	95.092	47.8645
63.1053	0.45844	95.267	47.9125
63.2253	0.45864	95.427	47.9605
63.3454	0.45869	95.666	48.1052
63.4654	0.45875	95.843	48.2012
63.5855	0.45884	96.067	48.2492
63.7056	0.45894	96.243	48.2972
63.8256	0.45902	96.418	48.3933
63.9457	0.45914	96.674	48.4412
64.0657	0.45941	96.85	48.4893
64.1858	0.45961	97.058	48.5373
64.3058	0.4595	97.218	48.5853
64.4259	0.45953	97.409	48.6813
64.5459	0.45968	97.633	48.7293
64.666	0.45971	97.793	48.7773
64.786	0.45983	97.953	48.826
64.9061	0.46142	98.161	48.826
65.0261	0.46156	98.336	48.874
65.1462	0.46184	98.512	48.922
65.2662	0.46271	98.704	48.922
65.3863	0.46343	98.879	48.9408
65.5063	0.46488	99.136	48.9648
65.6264	0.46596	99.311	49.0008
65.7464	0.46767	99.487	49.0196
65.8665	0.46969	99.679	49.0593
65.9865	0.47163	99.855	49.0743
66.1066	0.47419	100.063	49.0878
66.2267	0.47675	100.222	49.1021
66.3467	0.47963	100.382	49.1216
66.4668	0.4821	100.606	49.1463
66.5868	0.48356	100.782	49.1621
66.7069	0.48537	100.974	49.1906
66.8269	0.48848	101.197	49.2033
66.947	0.49137	101.373	49.2146
67.067	0.49417	101.612	49.2138
67.1871	0.49729	101.788	49.2131
67.3071	0.49984	101.964	49.2078
67.4272	0.50179	102.157	49.1928
67.5472	0.50404	102.332	49.1711
67.6673	0.50589	102.508	49.0953
67.7873	0.50777	102.715	49.0106
67.9074	0.50913	102.891	48.5853
68.0274	0.51087	103.099	48.2972
68.1475	0.51217	103.307	48.1532
68.2675	0.51354	103.483	47.9125
68.3876	0.51467	103.707	47.6724
68.5076	0.51643	103.898	47.4804
68.6277	0.51762	104.17	47.1437
68.7477	0.51876	104.346	46.9516
68.8678	0.52005	104.57	46.7596
68.9879	0.52081	104.762	46.5676
69.1079	0.52191	104.938	46.4708
69.228	0.52251	105.129	46.3268
69.348	0.52353	105.306	46.2308
69.4681	0.52453	105.465	46.1348
69.5881	0.52561	105.657	46.0388
69.7082	0.5266	105.832	45.8948
69.8282	0.52749	106.072	45.75
69.9483	0.52787	106.248	45.702
70.0683	0.52873	106.424	45.606
70.1884	0.5292	106.68	45.4995
70.3084	0.53013	106.872	45.4035
70.4285	0.53083	107.095	45.3555
70.5485	0.5316	107.271	45.2595
70.6686	0.5323	107.447	45.2115
70.7886	0.53295	107.671	45.1635
70.9087	0.53369	107.847	45.0675
71.0287	0.53446	108.071	45.0675
71.1488	0.535	108.231	44.9715
71.2689	0.53552	108.39	44.9235
71.3889	0.53591	108.598	44.9235
71.5089	0.53624	108.774	44.8755
71.629	0.53692	108.95	44.8275
71.7491	0.53716	109.19	44.7794
71.8691	0.53775	109.366	44.7315
71.9892	0.53819	109.574	44.7629
72.1092	0.5388	109.766	44.6827
72.2293	0.53916	109.941	44.6347
72.3493	0.5395	110.134	44.5867
72.4694	0.53993	110.341	44.5867
72.5894	0.5405	110.565	44.5867
72.7095	0.54074	110.74	44.5709
72.8295	0.54101	110.916	44.5484
72.9496	0.5413	111.124	44.5117
73.0696	0.54156	111.3	44.5057
73.1897	0.54194	111.46	44.4899
73.3097	0.54215	111.7	44.4749
73.4298	0.54229	111.875	44.4622
73.5498	0.54238	112.099	44.4524
73.6699	0.54256	112.307	44.4457
73.79	0.54278	112.483	44.4337
73.91	0.54295	112.675	44.4164
74.0301	0.54325	112.882	44.4097
74.1501	0.54346	113.09	44.3992
74.2702	0.54372	113.267	44.3902
74.3902	0.54372	113.442	44.3707
74.5103	0.54397	113.634	44.3264
74.6303	0.54415	113.809	44.2919
74.7504	0.54406	113.985	44.1794
74.8704	0.54434	114.257	44.0249
74.9905	0.54441	114.465	43.5778
75.1105	0.54443	114.673	43.3378
75.2306	0.54436	114.848	43.0491
75.3506	0.5445	115.104	42.713
75.4707	0.54482	115.28	42.569
75.5907	0.54492	115.456	42.281
75.7108	0.54492	115.648	42.0402
75.8308	0.54527	115.824	41.7522
75.9509	0.54523	115.999	41.5114
76.0709	0.54522	116.207	41.3194
76.191	0.5454	116.4	41.0314
76.311	0.54545	116.639	40.8506
76.4311	0.54554	116.815	40.7066
76.5512	0.54573	116.99	40.5146
76.6712	0.54589	117.198	40.3218
76.7913	0.54585	117.374	40.1778
76.9113	0.54782	117.566	40.0818
77.0314	0.54782	117.774	39.9378
77.1514	0.54843	117.949	39.8898
77.2715	0.54909	118.141	39.7458
77.3915	0.54999	118.301	39.6498
77.5116	0.55127	118.477	39.5538
77.6316	0.55273	118.669	39.457
77.7517	0.55455	118.828	39.361
77.8717	0.55657	118.989	39.265
77.9918	0.55875	119.244	39.169
78.1118	0.56113	119.452	39.121
78.2319	0.56377	119.66	39.025
78.3519	0.56647	119.836	38.977
78.472	0.56983	120.012	38.977
78.592	0.5706	120.251	38.833
78.7121	0.57348	120.427	38.785
78.8321	0.57647	120.635	38.785
78.9522	0.57928	120.794	38.6882
79.0722	0.58211	120.971	38.6402
79.1923	0.58456	121.194	38.6402
79.3123	0.58712	121.37	38.5922
79.4324	0.58956	121.658	38.5442
79.5525	0.59197	121.834	38.4962
79.6725	0.5939	122.057	38.4482
79.7926	0.59569	122.233	38.4482
79.9126	0.59761	122.409	38.4242
80.0327	0.59907	122.617	38.3942
80.1527	0.60132	122.793	38.3492
80.2728	0.60289	122.968	38.3312
80.3928	0.60451	123.16	38.3147
80.5129	0.6062	123.352	38.2997
80.6329	0.6075	123.577	38.2742
80.753	0.60887	123.752	38.2532
80.873	0.61002	123.928	38.2374
80.9931	0.61146	124.168	38.2224
81.1131	0.6126	124.344	38.2082
81.2332	0.61393	124.567	38.1857
81.3532	0.61509	124.759	38.1774
81.4733	0.61605	124.935	38.1609
81.5934	0.6171	125.127	38.1422
81.7134	0.61823	125.318	38.1294
81.8334	0.61916	125.494	38.0866
81.9535	0.62022	125.702	38.0551
82.0736	0.62086	125.878	38.0184
82.1936	0.62166	126.07	37.9096
82.3137	0.62241	126.246	37.8031
82.4337	0.62322	126.422	37.3913
82.5538	0.62403	126.693	37.0448
82.6738	0.62481	126.869	36.8048
82.7939	0.6256	127.093	36.516
82.9139	0.62643	127.269	36.372
83.034	0.62713	127.428	36.036
83.154	0.62771	127.636	35.7472
83.2741	0.62827	127.812	35.5072
83.3941	0.62867	128.004	35.2672
83.5142	0.62932	128.196	35.1232
83.6342	0.62983	128.372	34.8824
83.7543	0.63025	128.579	34.6424
83.8743	0.63071	128.771	34.4984
83.9944	0.63107	128.947	34.3063
84.1145	0.63143	129.187	34.1143
84.2345	0.63183	129.363	33.9696
84.3546	0.63224	129.57	33.8736
84.4746	0.63267	129.747	33.7295
84.5947	0.63308	129.922	33.5855
84.7147	0.63339	130.162	33.4415
84.8348	0.63365	130.338	33.3935
84.9548	0.63413	130.577	33.2495
85.0749	0.6345	130.753	33.1527
85.1949	0.63498	130.929	33.0567
85.315	0.63516	131.137	33.0087
85.435	0.63546	131.313	32.9127
85.5551	0.63598	131.489	32.8265
85.6751	0.63618	131.745	32.7305
85.7952	0.63631	131.92	32.7305
85.9152	0.63646	132.128	32.5864
86.0353	0.63661	132.336	32.5384
86.1553	0.63679	132.512	32.5384
86.2754	0.63707	132.704	32.4424
86.3954	0.63735	132.895	32.4424
86.5155	0.63733	133.136	32.3464
86.6355	0.63748	133.295	32.2984
86.7556	0.63771	133.455	32.2504
86.8756	0.63769	133.647	32.2504
86.9957	0.63785	133.822	32.2024
87.1158	0.63791	133.998	32.1439
87.2358	0.63841	134.238	32.1439
87.3559	0.63849	134.414	32.0959
87.4759	0.63855	134.654	32.0479
87.596	0.63876	134.829	32.0479
87.716	0.63891	135.005	32.0322
87.8361	0.63892	135.197	31.9519
87.9561	0.63904	135.389	31.9519
88.0762	0.63943	135.597	31.9324
88.1962	0.63928	135.773	31.9234
88.3163	0.63935	135.98	31.9039
88.4363	0.63947	136.204	31.8821
88.5564	0.63952	136.38	31.8679
88.6764	0.63979	136.62	31.8484
88.7965	0.64122	136.828	31.8349
88.9165	0.64249	137.004	31.8154
89.0366	0.6426	137.196	31.8086
89.1566	0.64334	137.355	31.7974
89.2767	0.644	137.579	31.7531
89.3967	0.6453	137.755	31.7201
89.5168	0.64657	137.931	31.6781
89.6368	0.64826	138.122	31.5634
89.7569	0.64996	138.33	31.1351
89.8769	0.65214	138.506	30.9911
89.997	0.6548	138.714	30.751
90.1171	0.65793	138.874	30.5583
90.2371	0.66089	139.129	30.1742
90.3572	0.66436	139.305	29.9822
90.4772	0.66784	139.465	29.6934
90.5973	0.66833	139.689	29.4534
90.7173	0.67192	139.865	29.2134
90.8374	0.67566	140.088	28.9734
90.9574	0.67893	140.264	28.7806
91.0775	0.68198	140.424	28.6366
91.1975	0.68491	140.648	28.3966
91.3176	0.68783	140.824	28.2046
91.4376	0.69068	140.998	28.0606
91.5577	0.69335	141.205	27.9166
91.6777	0.69585	141.381	27.7718
91.7978	0.69776	141.653	27.6398
91.9178	0.69963	141.828	27.4958
92.0379	0.70187	142.068	27.3038
92.1579	0.70377	142.244	27.2557
92.278	0.70605	142.42	27.063
92.398	0.70814	142.628	27.015
92.5181	0.71005	142.804	26.967
92.6382	0.71153	142.979	26.871
92.7582	0.71332	143.203	26.775
92.8783	0.71477	143.379	26.679
92.9983	0.71625	143.571	26.6309
93.1184	0.71739	143.779	26.4869
93.2384	0.71903	143.955	26.4869
93.3585	0.7205	144.194	26.3797
93.4785	0.7219	144.37	26.3317
93.5986	0.72318	144.578	26.2837
93.7186	0.72459	144.754	26.2357
93.8387	0.7258	144.929	26.1877
93.9587	0.72682	145.121	26.1397
94.0788	0.72784	145.313	26.0436
94.1988	0.72855	145.489	26.0436
94.3189	0.72977	145.713	25.9957
94.4389	0.73075	145.873	25.9476
94.559	0.73154	146.096	25.8996
94.6791	0.73231	146.272	25.8996
94.7991	0.73302	146.448	25.8516
94.9192	0.73392	146.688	25.8036
95.0392	0.73476	146.88	25.7556
95.1593	0.73561	147.103	25.7556
95.2793	0.73592	147.278	25.7361
95.3994	0.7367	147.455	25.7264
95.5194	0.73746	147.647	25.7174
95.6395	0.73824	147.823	25.6821
95.7595	0.73857	147.998	25.6311
95.8796	0.73909	148.206	25.6086
95.9996	0.73979	148.366	25.5621
96.1197	0.74049	148.606	25.5471
96.2397	0.74089	148.782	25.5381
96.3598	0.74175	148.957	25.5321
96.4798	0.74245	149.197	25.5284
96.5999	0.74286	149.389	25.5104
96.7199	0.74336	149.597	25.4398
96.84	0.74362	149.773	25.3784
96.96	0.74425	149.948	25.1893
97.0801	0.74487	150.156	25.0933
97.2001	0.74553	150.332	24.9013
97.3202	0.74573	150.507	24.7573
97.4403	0.74594	150.716	24.4693
97.5603	0.74619	150.923	24.2285
97.6804	0.74657	151.131	24.0365
97.8004	0.74694	151.307	23.7965
97.9205	0.74731	151.498	23.4492
98.0405	0.74767	151.755	23.2092
98.1606	0.7481	151.931	22.9691
98.2806	0.74837	152.138	22.7291
98.4007	0.74882	152.33	22.5364
98.5207	0.74902	152.506	22.3443
98.6408	0.7493	152.713	22.1523
98.7608	0.74962	152.906	22.0083
98.8809	0.74995	153.129	21.8163
99.0009	0.75003	153.305	21.6715
99.121	0.7503	153.497	21.5763
99.241	0.75044	153.705	21.3835
99.3611	0.75058	153.881	21.2875
99.4811	0.75082	154.104	21.1915
99.6012	0.75122	154.28	21.0475
99.7212	0.75132	154.457	20.9515
99.8413	0.75155	154.648	20.8555
99.9613	0.75174	154.808	20.7595
100.081	0.75204	155.064	20.6635
100.201	0.75218	155.239	20.5667
100.322	0.7523	155.415	20.4707
100.442	0.75229	155.607	20.4707
100.562	0.75255	155.782	20.3747
100.682	0.75264	155.958	20.2787
100.802	0.75173	156.167	20.1827
100.922	0.75136	156.343	20.1347
101.042	0.75109	156.614	20.0867
101.162	0.7507	156.79	20.0387
101.282	0.7504	156.965	19.9427
101.402	0.75001	157.157	19.8946
101.522	0.74964	157.365	19.8466
101.642	0.74912	157.605	19.7986
101.762	0.74842	157.781	19.7506
101.882	0.74781	157.956	19.7026
102.002	0.74666	158.18	19.7026
102.122	0.74533	158.356	19.6546
102.242	0.74411	158.564	19.6381
102.362	0.74255	158.74	19.5586
102.482	0.74068	158.947	19.5586
102.603	0.7394	159.187	19.5316
102.723	0.73789	159.363	19.4784
102.843	0.73572	159.571	19.4596
102.963	0.73352	159.747	19.4409
103.083	0.7312	159.922	19.3981
103.203	0.729	160.13	19.3853
103.323	0.72701	160.307	19.3636
103.443	0.72511	160.514	19.3171
103.563	0.72285	160.706	19.3141
103.683	0.72058	160.882	19.2728
103.803	0.71863	161.105	19.2406
103.923	0.71664	161.282	19.2218
104.043	0.71481	161.457	19.1858
104.163	0.71322	161.697	19.1153
104.283	0.71127	161.873	19.0193
104.403	0.70955	162.096	18.8273
104.523	0.7082	162.256	18.7313
104.643	0.70663	162.432	18.5393
104.763	0.70473	162.64	18.3945
104.883	0.70299	162.8	18.2025
105.004	0.70155	163.007	17.9145
105.124	0.7003	163.199	17.6745
105.244	0.69898	163.375	17.4337
105.364	0.69727	163.567	17.2417
105.484	0.69581	163.743	17.0017
105.604	0.69478	163.919	16.8096
105.724	0.69346	164.19	16.5329
105.844	0.69214	164.366	16.3408
105.964	0.6909	164.574	16.1968
106.084	0.6898	164.765	16.0041
106.204	0.68889	164.942	15.8601
106.324	0.68764	165.134	15.716
106.444	0.68663	165.309	15.572
106.564	0.68555	165.486	15.476
106.684	0.68444	165.709	15.284
106.804	0.68377	165.869	15.188
106.924	0.68284	166.093	15.0913
107.044	0.68199	166.268	14.9472
107.164	0.68129	166.445	14.8512
107.285	0.68025	166.684	14.7552
107.405	0.67951	166.86	14.6592
107.525	0.67861	167.1	14.5632
107.645	0.67767	167.275	14.4672
107.765	0.67676	167.451	14.3712
107.885	0.67609	167.675	14.2752
108.005	0.67513	167.851	14.1792
108.125	0.67472	168.058	14.1312
108.245	0.67416	168.25	14.0832
108.365	0.6735	168.426	13.9864
108.485	0.67284	168.634	13.9384
108.605	0.67185	168.81	13.9384
108.725	0.67132	168.986	13.8424
108.845	0.67102	169.257	13.7464
108.965	0.67034	169.433	13.6984
109.085	0.66971	169.641	13.6504
109.205	0.66915	169.848	13.6024
109.325	0.66861	170.057	13.5544
109.445	0.66801	170.232	13.5064
109.566	0.66732	170.408	13.5064
109.686	0.66682	170.6	13.4584
109.806	0.6663	170.776	13.4104
109.926	0.66577	170.951	13.3623
110.046	0.66546	171.159	13.3143
110.166	0.66495	171.335	13.2663
110.286	0.66441	171.607	13.2663
110.406	0.66377	171.783	13.2183
110.526	0.66318	171.943	13.2183
110.646	0.66291	172.15	13.1988
110.766	0.66255	172.327	13.1891
110.886	0.66201	172.503	13.1583
111.006	0.66154	172.71	13.1501
111.126	0.66126	172.87	13.1148
111.246	0.66055	173.094	13.0871
111.366	0.66015	173.27	13.0751
111.486	0.65971	173.429	13.0571
111.606	0.65934	173.637	12.9986
111.726	0.65889	173.813	12.9326
111.847	0.65856	173.989	12.6896
111.967	0.65783	174.245	12.5935
112.087	0.6576	174.42	12.4495
112.207	0.65744	174.628	12.2575
112.327	0.65701	174.804	12.0655
112.447	0.65679	175.06	11.8247
112.567	0.65661	175.236	11.6327
112.687	0.6564	175.412	11.4407
112.807	0.65637	175.635	11.2487
112.927	0.65548	175.812	11.0567
113.047	0.65481	175.987	10.8646
113.167	0.65423	176.211	10.6719
113.287	0.65358	176.387	10.4799
113.407	0.6527	176.642	10.3359
113.527	0.65219	176.85	10.1438
113.647	0.65119	177.058	9.99983
113.767	0.65003	177.234	9.90382
113.887	0.64872	177.409	9.75906
114.007	0.64748	177.634	9.56704
114.128	0.64547	177.809	9.47103
114.248	0.64389	177.985	9.42303
114.368	0.64159	178.209	9.27902
114.488	0.63928	178.384	9.18301
114.608	0.63706	178.608	9.087
114.728	0.63494	178.8	8.99099
114.848	0.6328	178.976	8.89499
114.968	0.63057	179.296	8.70297
115.088	0.6281	179.474	8.70297
115.208	0.62609	179.665	8.60621
115.328	0.62379	179.824	8.5102
115.448	0.62118	180.064	8.4142
115.568	0.61907	180.24	8.36619
115.688	0.617	180.415	8.31819
115.808	0.61515	180.607	8.27018
115.928	0.61282	180.783	8.22218
116.048	0.61073	180.959	8.12617
116.168	0.60902	181.151	8.12617
116.288	0.60724	181.342	8.03016
116.409	0.60517	181.614	7.97241
116.529	0.60342	181.79	7.92441
116.649	0.60138	181.966	7.8764
116.769	0.59956	182.206	7.78039
116.889	0.598	182.381	7.78039
117.009	0.59638	182.621	7.73239
117.129	0.59503	182.797	7.68439
117.249	0.59339	182.973	7.63638
117.369	0.5922	183.197	7.58838
117.489	0.5905	183.373	7.58838
117.609	0.58904	183.597	7.49237
117.729	0.58767	183.772	7.49237
117.849	0.58626	183.948	7.44437
117.969	0.5853	184.172	7.46012
118.089	0.58401	184.348	7.43461
118.209	0.58259	184.603	7.38661
118.329	0.58137	184.779	7.30035
118.449	0.58023	184.939	7.2516
118.569	0.57896	185.147	7.30785
118.689	0.57818	185.323	7.2036
118.81	0.57705	185.499	7.15559
118.93	0.57568	185.738	7.10759
119.05	0.57465	185.914	7.01158
119.17	0.57358	186.122	6.91557
119.29	0.57248	186.313	6.81956
119.41	0.57135	186.49	6.58929
119.53	0.57038	186.777	6.39653
119.65	0.56979	186.953	6.20451
119.77	0.56902	187.145	6.0125
119.89	0.56843	187.321	5.86849
120.01	0.56798	187.497	5.67647
120.13	0.56706	187.705	5.43645
120.25	0.56625	187.88	5.29244
120.37	0.56553	188.056	5.14843
120.49	0.56468	188.216	5.00366
120.61	0.56398	188.392	4.85965
120.73	0.56323	188.6	4.71564
120.85	0.56255	188.775	4.52362
120.97	0.56195	188.951	4.47562
121.091	0.56137	189.207	4.28435
121.211	0.56071	189.383	4.18835
121.331	0.55999	189.607	4.04433
121.451	0.55918	189.798	3.90032
121.571	0.55874	189.975	3.85232
121.691	0.55795	190.198	3.70831
121.811	0.55732	190.374	3.6603
121.931	0.55684	190.566	3.51629
122.051	0.55603	190.742	3.42028
122.171	0.55559	190.918	3.32427
122.291	0.55513	191.141	3.27552
122.411	0.55438	191.317	3.13151
122.531	0.5537	191.493	3.0835
122.651	0.55347	191.748	2.9875
122.771	0.55295	191.956	2.93949
122.891	0.55243	192.164	2.84349
123.011	0.55203	192.339	2.79548
123.131	0.55152	192.564	2.69947
123.251	0.5511	192.74	2.65147
123.372	0.55091	192.915	2.60347
123.492	0.55044	193.123	2.50746
123.612	0.54982	193.294	2.50746
123.732	0.54943	193.466	2.41145
123.852	0.54909	193.658	2.36345
123.972	0.54849	193.834	2.31544
124.092	0.54803	194.105	2.27794
124.212	0.54766	194.297	2.22993
124.332	0.54733	194.473	2.18193
124.452	0.54688	194.665	2.08592
124.572	0.54653	194.84	2.03717
124.692	0.54621	195.065	2.03717
124.812	0.54644	195.24	1.98916
124.932	0.54566	195.416	1.94116
125.052	0.54523	195.655	1.89316
125.172	0.54493	195.832	1.84515
125.292	0.5445	196.055	1.84515
125.412	0.54421	196.247	1.74914
125.532	0.54383	196.423	1.74914
125.653	0.54293	196.679	1.75665
125.773	0.54237	196.854	1.73039
125.893	0.54147	197.063	1.69589
126.013	0.54064	197.238	1.68239
126.133	0.53957	197.43	1.63739
126.253	0.5377	197.638	1.61563
126.373	0.53635	197.829	1.60063
126.493	0.53422	198.054	1.56538
126.613	0.5329	198.229	1.54588
126.733	0.5313	198.405	1.53163
126.853	0.52937	198.613	1.50462
126.973	0.52772	198.789	1.49187
127.093	0.52576	198.965	1.46562
127.213	0.52399	199.205	1.43862
127.333	0.52207	199.381	1.42287
127.453	0.52028	199.605	1.39887
127.573	0.51836	199.78	1.38536
127.693	0.51636	199.972	1.36136
127.813	0.51481	200.196	1.34636
127.934	0.51372	200.372	1.32761
128.054	0.51235	200.595	1.30061
128.174	0.51073	200.772	1.28711
128.294	0.50913	200.947	1.26235
128.414	0.50754	201.139	1.24285
128.534	0.50588	201.314	1.2301
128.654	0.50454	201.49	1.20385
128.774	0.50326	201.762	1.1896
128.894	0.50184	201.938	1.1776
129.014	0.50051	202.13	1.15585
129.134	0.49927
129.254	0.49803
129.374	0.49675
129.494	0.49544
129.614	0.49462
129.734	0.49318
129.854	0.49204
129.974	0.49111
130.094	0.4899
130.215	0.48867
130.335	0.48773
130.455	0.48681
130.575	0.48575
130.695	0.48475
130.815	0.48398
130.935	0.48286
131.055	0.48206
131.175	0.48131
131.295	0.48046
131.415	0.47981
131.535	0.47888
131.655	0.47819
131.775	0.47715
131.895	0.47665
132.015	0.47595
132.135	0.47526
132.255	0.47468
132.375	0.47409
132.496	0.47345
132.616	0.4728
132.736	0.47187
132.856	0.47133
132.976	0.4709
133.096	0.47013
133.216	0.46949
133.336	0.46898
133.456	0.46814
133.576	0.46787
133.696	0.46732
133.816	0.46689
133.936	0.4664
134.056	0.46567
134.176	0.46503
134.296	0.46442
134.416	0.46374
134.536	0.46327
134.656	0.4628
134.776	0.46258
134.897	0.46192
135.017	0.46145
135.137	0.46093
135.257	0.46056
135.377	0.46012
135.497	0.45993
135.617	0.45957
135.737	0.45916
135.857	0.4586
135.977	0.4583
136.097	0.45804
136.217	0.4577
136.337	0.45736
136.457	0.45681
136.577	0.45649
136.697	0.45624
136.817	0.45639
136.937	0.45581
137.058	0.45529
137.178	0.45525
137.298	0.45458
137.418	0.45445
137.538	0.45402
137.658	0.45345
137.778	0.4531
137.898	0.45276
138.018	0.45216
138.138	0.45152
138.258	0.45051
138.378	0.44956
138.498	0.44747
138.618	0.44689
138.738	0.44543
138.858	0.44438
138.978	0.44296
139.098	0.44137
139.218	0.44049
139.338	0.43924
139.459	0.43779
139.579	0.43633
139.699	0.43484
139.819	0.43338
139.939	0.43224
140.059	0.43069
140.179	0.42992
140.299	0.42827
140.419	0.42742
140.539	0.42636
140.659	0.42512
140.779	0.42384
140.899	0.42276
141.019	0.42178
141.139	0.42062
141.259	0.41944
141.379	0.41816
141.499	0.41713
141.619	0.41627
141.74	0.41524
141.86	0.41413
141.98	0.41315
142.1	0.41217
142.22	0.41118
142.34	0.41022
142.46	0.40931
142.58	0.40856
142.7	0.40754
142.82	0.40674
142.94	0.40574
143.06	0.40515
143.18	0.40403
143.3	0.40317
143.42	0.40242
143.54	0.40146
143.66	0.40075
143.78	0.40018
143.9	0.39977
144.021	0.39892
144.141	0.39801
144.261	0.39753
144.381	0.39664
144.501	0.39603
144.621	0.39539
144.741	0.3948
144.861	0.39399
144.981	0.39346
145.101	0.39243
145.221	0.39189
145.341	0.39122
145.461	0.39054
145.581	0.39022
145.701	0.38943
145.821	0.38884
145.941	0.3884
146.061	0.38784
146.181	0.38726
146.302	0.38689
146.422	0.38647
146.542	0.38603
146.662	0.38539
146.782	0.38499
146.902	0.38457
147.022	0.38392
147.142	0.38353
147.262	0.38299
147.382	0.38257
147.502	0.38223
147.622	0.38179
147.742	0.38147
147.862	0.38095
147.982	0.38033
148.102	0.37986
148.222	0.37951
148.342	0.37897
148.462	0.3787
148.583	0.37837
148.703	0.37837
148.823	0.37791
148.943	0.37738
149.063	0.37725
149.183	0.37711
149.303	0.37676
149.423	0.37627
149.543	0.37572
149.663	0.3751
149.783	0.37456
149.903	0.37405
150.023	0.37357
150.143	0.3729
150.263	0.37217
150.383	0.37168
150.503	0.37044
150.623	0.36975
150.743	0.3689
150.864	0.36794
150.984	0.36662
151.104	0.36575
151.224	0.36476
151.344	0.36355
151.464	0.3623
151.584	0.36165
151.704	0.36034
151.824	0.35894
151.944	0.35815
152.064	0.35695
152.184	0.35575
152.304	0.35488
152.424	0.35375
152.544	0.35266
152.664	0.35152
152.784	0.35055
152.904	0.34899
153.024	0.34828
153.144	0.34746
153.265	0.34636
153.385	0.3457
153.505	0.34489
153.625	0.34413
153.745	0.34319
153.865	0.34223
153.985	0.34124
154.105	0.34005
154.225	0.33951
154.345	0.33876
154.465	0.33795
154.585	0.33704
154.705	0.33648
154.825	0.33566
154.945	0.33494
155.065	0.33402
155.185	0.33345
155.305	0.33279
155.425	0.33215
155.546	0.33123
155.666	0.33024
155.786	0.32944
155.906	0.32883
156.026	0.32802
156.146	0.32736
156.266	0.32658
156.386	0.32587
156.506	0.32521
156.626	0.32432
156.746	0.32386
156.866	0.32333
156.986	0.32281
157.106	0.32218
157.226	0.3215
157.346	0.32106
157.466	0.32048
157.586	0.3199
157.706	0.31948
157.827	0.31886
157.947	0.3184
158.067	0.31763
158.187	0.31726
158.307	0.31668
158.427	0.31621
158.547	0.3157
158.667	0.31495
158.787	0.3146
158.907	0.31414
159.027	0.31365
159.147	0.31327
159.267	0.31291
159.387	0.31243
159.507	0.31183
159.627	0.31155
159.747	0.31101
159.867	0.31031
159.987	0.31014
160.108	0.3097
160.228	0.30947
160.348	0.30917
160.468	0.30866
160.588	0.3083
160.708	0.30842
160.828	0.30765
160.948	0.3073
161.068	0.30686
161.188	0.30665
161.308	0.30619
161.428	0.30576
161.548	0.30536
161.668	0.30496
161.788	0.30461
161.908	0.30406
162.028	0.30356
162.148	0.30321
162.268	0.30211
162.389	0.30146
162.509	0.30026
162.629	0.29958
162.749	0.29901
162.869	0.29839
162.989	0.29702
163.109	0.29592
163.229	0.29512
163.349	0.29417
163.469	0.29298
163.589	0.29187
163.709	0.29048
163.829	0.28941
163.949	0.28818
164.069	0.28728
164.189	0.28642
164.309	0.28526
164.429	0.28399
164.549	0.28248
164.67	0.28147
164.79	0.28014
164.91	0.27942
165.03	0.27878
165.15	0.27759
165.27	0.27637
165.39	0.27547
165.51	0.27452
165.63	0.27383
165.75	0.27269
165.87	0.27154
165.99	0.27078
166.11	0.26991
166.23	0.26883
166.35	0.26775
166.47	0.26719
166.59	0.26619
166.71	0.26584
166.83	0.2647
166.951	0.2642
167.071	0.26354
167.191	0.26261
167.311	0.26199
167.431	0.26132
167.551	0.26054
167.671	0.25967
167.791	0.25935
167.911	0.25868
168.031	0.25788
168.151	0.25711
168.271	0.25647
168.391	0.25587
168.511	0.25517
168.631	0.25453
168.751	0.25382
168.871	0.25323
168.991	0.25288
169.111	0.25213
169.232	0.25171
169.352	0.25091
169.472	0.25017
169.592	0.2495
169.712	0.24904
169.832	0.24854
169.952	0.24784
170.072	0.2474
170.192	0.24694
170.312	0.24629
170.432	0.24588
170.552	0.24549
170.672	0.24496
170.792	0.24434
170.912	0.24388
171.032	0.24334
171.152	0.24278
171.272	0.24257
171.392	0.24208
171.512	0.24158
171.633	0.24092
171.753	0.24028
171.873	0.24002
171.993	0.23968
172.113	0.23927
172.233	0.23886
172.353	0.23815
172.473	0.23759
172.593	0.23718
172.713	0.23709
172.833	0.23647
172.953	0.23604
173.073	0.23595
173.193	0.23542
173.313	0.23505
173.433	0.23487
173.553	0.23384
173.673	0.2335
173.793	0.23341
173.914	0.23278
174.034	0.23199
174.154	0.23096
174.274	0.2298
174.394	0.22926
174.514	0.22865
174.634	0.22794
174.754	0.22684
174.874	0.2258
174.994	0.22475
175.114	0.22379
175.234	0.22306
175.354	0.22186
175.474	0.22027
175.594	0.21915
175.714	0.21807
175.834	0.21666
175.954	0.21532
176.074	0.21401
176.195	0.21318
176.315	0.21198
176.435	0.2108
176.555	0.20971
176.675	0.20874
176.795	0.20779
176.915	0.20623
177.035	0.20515
177.155	0.20388
177.275	0.20292
177.395	0.20182
177.515	0.20096
177.635	0.19999
177.755	0.19902
177.875	0.19797
177.995	0.19723
178.115	0.19648
178.235	0.19547
178.355	0.19481
178.476	0.19415
178.596	0.19308
178.716	0.19198
178.836	0.19103
178.956	0.19024
179.076	0.18936
179.196	0.18854
179.316	0.18741
179.436	0.18677
179.556	0.186
179.676	0.18524
179.796	0.18434
179.916	0.18346
180.036	0.18299
180.156	0.18234
180.276	0.18156
180.396	0.18081
180.516	0.18003
180.636	0.17916
180.757	0.17841
180.877	0.17792
180.997	0.17721
181.117	0.1767
181.237	0.17597
181.357	0.17535
181.477	0.17464
181.597	0.17397
181.717	0.17347
181.837	0.17277
181.957	0.17224
182.077	0.1716
182.197	0.17116
182.317	0.17041
182.437	0.17006
182.557	0.16947
182.677	0.16899
182.797	0.16851
182.917	0.16805
183.038	0.16749
183.158	0.16692
183.278	0.16652
183.398	0.16592
183.518	0.16574
183.638	0.16501
183.758	0.16458
183.878	0.16411
183.998	0.16356
184.118	0.16302
184.238	0.16266
184.358	0.1621
184.478	0.16172
184.598	0.1612
184.718	0.16084
184.838	0.16035
184.958	0.15989
185.078	0.15951
185.198	0.1591
185.319	0.15847
185.439	0.1578
185.559	0.15781
185.679	0.157
185.799	0.15663
185.919	0.15585
186.039	0.15552
186.159	0.15479
186.279	0.15361
186.399	0.15304
186.519	0.15204
186.639	0.15133
186.759	0.15007
186.879	0.14889
186.999	0.14808
187.119	0.14704
187.239	0.14567
187.359	0.14456
187.479	0.14338
187.6	0.1426
187.72	0.14105
187.84	0.14037
187.96	0.13934
188.08	0.13812
188.2	0.13703
188.32	0.1361
188.44	0.13522
188.56	0.13414
188.68	0.13274
188.8	0.13192
188.92	0.13065
189.04	0.1297
189.16	0.12848
189.28	0.12758
189.4	0.12646
189.52	0.12542
189.64	0.12442
189.76	0.1236
189.88	0.1224
190.001	0.12144
190.121	0.12046
190.241	0.11953
190.361	0.11856
190.481	0.11784
190.601	0.11657
190.721	0.11555
190.841	0.11495
190.961	0.11419
191.081	0.11377
191.201	0.11273
191.321	0.11157
191.441	0.11041
191.561	0.1096
191.681	0.1085
191.801	0.10774
191.921	0.10664
192.041	0.10575
192.161	0.10493
192.282	0.10417
192.402	0.10344
192.522	0.10253
192.642	0.10167
192.762	0.10073
192.882	0.10007
193.002	0.09962
193.122	0.09893
193.242	0.09824
193.362	0.09753
193.482	0.09678
193.602	0.09597
193.722	0.09551
193.842	0.09487
193.962	0.09397
194.082	0.09353
194.202	0.09296
194.322	0.09214
194.442	0.09133
194.563	0.09087
194.683	0.09021
194.803	0.08969
194.923	0.08902
195.043	0.08837
195.163	0.08773
195.283	0.08714
195.403	0.0864
195.523	0.08579
195.643	0.08514
195.763	0.08474
195.883	0.08412
196.003	0.08354
196.123	0.0831
196.243	0.0824
196.363	0.08186
196.483	0.08145
196.603	0.08095
196.723	0.08053
196.844	0.08006
196.964	0.07939
197.084	0.07891
197.204	0.07862
197.324	0.07805
197.444	0.07755
197.564	0.07732
197.684	0.07659
197.804	0.07623
197.924	0.07582
198.044	0.07546
198.164	0.07502
198.284	0.0746
198.404	0.07415
198.524	0.07391
198.644	0.07354
198.764	0.07304
198.884	0.07264
199.004	0.07203
199.125	0.0716
199.245	0.0714
199.365	0.07094
199.485	0.07058
199.605	0.07008
199.725	0.06955
199.845	0.06914
199.965	0.06867
200.085	0.06836
200.205	0.06803
200.325	0.06764
200.445	0.06706
200.565	0.06658
200.685	0.06656
200.805	0.0661
200.925	0.06569
201.045	0.06525
201.165	0.06469
201.285	0.06454
201.406	0.06397
201.526	0.06352
201.646	0.06336
201.766	0.06289
201.886	0.0625
202.006	0.06213
202.126	0.06183
202.246	0.0615
202.366	0.06121
202.486	0.0609
202.606	0.0607
202.726	0.06047
202.846	0.06008
202.966	0.05959
203.086	0.05926
203.206	0.05913
203.326	0.05871
203.446	0.05858
203.566	0.05818
203.686	0.05785
203.807	0.05753
203.927	0.0573
204.047	0.0569
204.167	0.0565
204.287	0.05624
204.407	0.05598
204.527	0.05579
204.647	0.05559
204.767	0.05524
204.887	0.05497
205.007	0.05462
205.127	0.05423
205.247	0.05403
205.367	0.05374
205.487	0.05347
205.607	0.05321
205.727	0.05299
205.847	0.05281
205.968	0.0525
206.088	0.05227
206.208	0.05193
206.328	0.0518
206.448	0.05162
206.568	0.05135
206.688	0.05116
206.808	0.05091
206.928	0.05053
207.048	0.05024
207.168	0.04998
207.288	0.04979
207.408	0.04966
207.528	0.04935
207.648	0.04903
207.768	0.04884
207.888	0.04865
208.008	0.04855
208.128	0.04814
208.248	0.04793
208.369	0.04766
208.489	0.04741

## Sheet: Fig. 3c
Pressure (mmHg)	Output Voltage ΔV (V)
10	0.2404
20	0.3612
30	0.5054
40	0.623
50	0.7356

[truncated: 9 more sheets: Fig. 3d, Fig. 3e, Fig. 3h, Fig. 4c, Fig. 4d, Fig. 4e, Fig. 4f, Fig. 5a, Fig. 5d]
