# Supplementary material for: Neuroprosthetic contact lens enabled sensorimotor system for point-of-care monitoring and feedback of intraocular pressure
Source: Nat Commun. 2024 Jul 5;15:5635. doi: 10.1038/s41467-024-49907-5 (PMC11224243; doi:10.1038/s41467-024-49907-5)
Supplement: Supplementary file 9 — Source Data [file 41467_2024_49907_MOESM9_ESM.zip › Source Data/Suppleementary Figures.xlsx]

## Sheet: Fig. S5
Wavelength (nm)	Tansmittance (%)
400	94.3
401	94.3
402	94.3
403	94.2
404	94.3
405	94.3
406	94.3
407	94.3
408	94.3
409	94.3
410	94.3
411	94.3
412	94.3
413	94.3
414	94.3
415	94.3
416	94.3
417	94.3
418	94.3
419	94.3
420	94.3
421	94.3
422	94.3
423	94.3
424	94.3
425	94.4
426	94.3
427	94.3
428	94.3
429	94.4
430	94.4
431	94.4
432	94.4
433	94.4
434	94.4
435	94.4
436	94.4
437	94.4
438	94.4
439	94.4
440	94.4
441	94.4
442	94.4
443	94.4
444	94.4
445	94.4
446	94.4
447	94.4
448	94.4
449	94.4
450	94.4
451	94.4
452	94.4
453	94.4
454	94.5
455	94.4
456	94.5
457	94.5
458	94.5
459	94.5
460	94.5
461	94.5
462	94.5
463	94.5
464	94.5
465	94.5
466	94.5
467	94.5
468	94.5
469	94.5
470	94.5
471	94.5
472	94.5
473	94.5
474	94.5
475	94.5
476	94.5
477	94.5
478	94.5
479	94.5
480	94.5
481	94.5
482	94.5
483	94.5
484	94.5
485	94.5
486	94.5
487	94.5
488	94.5
489	94.5
490	94.5
491	94.5
492	94.5
493	94.5
494	94.5
495	94.6
496	94.6
497	94.6
498	94.6
499	94.6
500	94.6
501	94.6
502	94.6
503	94.6
504	94.6
505	94.6
506	94.6
507	94.6
508	94.6
509	94.6
510	94.6
511	94.6
512	94.6
513	94.6
514	94.6
515	94.6
516	94.6
517	94.6
518	94.6
519	94.7
520	94.6
521	94.6
522	94.7
523	94.7
524	94.7
525	94.7
526	94.6
527	94.7
528	94.7
529	94.7
530	94.7
531	94.7
532	94.7
533	94.7
534	94.7
535	94.7
536	94.7
537	94.7
538	94.7
539	94.7
540	94.7
541	94.7
542	94.7
543	94.7
544	94.7
545	94.7
546	94.7
547	94.7
548	94.7
549	94.7
550	94.8
551	94.8
552	94.8
553	94.7
554	94.8
555	94.8
556	94.8
557	94.8
558	94.8
559	94.8
560	94.8
561	94.8
562	94.8
563	94.8
564	94.8
565	94.8
566	94.8
567	94.7
568	94.7
569	94.7
570	94.7
571	94.7
572	94.7
573	94.7
574	94.7
575	94.7
576	94.7
577	94.7
578	94.7
579	94.7
580	94.7
581	94.7
582	94.7
583	94.7
584	94.7
585	94.8
586	94.8
587	94.8
588	94.8
589	94.8
590	94.8
591	94.8
592	94.8
593	94.8
594	94.8
595	94.8
596	94.8
597	94.8
598	94.8
599	94.9
600	94.8
601	94.8
602	94.8
603	94.9
604	94.9
605	94.9
606	94.9
607	94.8
608	94.9
609	94.9
610	94.9
611	94.9
612	94.9
613	94.9
614	94.9
615	94.9
616	94.9
617	94.9
618	94.9
619	94.9
620	94.9
621	94.9
622	94.9
623	94.9
624	94.9
625	94.9
626	94.9
627	94.9
628	94.9
629	94.9
630	94.9
631	94.9
632	94.9
633	94.9
634	94.9
635	94.9
636	94.9
637	94.9
638	94.9
639	94.9
640	94.9
641	94.9
642	94.9
643	94.9
644	94.9
645	94.9
646	94.9
647	94.9
648	94.9
649	94.9
650	94.9
651	94.9
652	94.9
653	94.9
654	94.9
655	94.9
656	94.9
657	95
658	94.9
659	94.9
660	94.9
661	94.9
662	94.9
663	95
664	95
665	94.9
666	95
667	95
668	95
669	95
670	95
671	95
672	95
673	95
674	95
675	95
676	95
677	95
678	95
679	95
680	95
681	95
682	95
683	95
684	95
685	95
686	95
687	95
688	95
689	95
690	95
691	95
692	95
693	95
694	95
695	95
696	95
697	95
698	95
699	95
700	95

## Sheet: Fig. S6
Wavelength (nm)	Haze (%)
400	3.07529
401	3.18134
402	3.18134
403	3.18471
404	3.18134
405	3.18134
406	3.18134
407	3.18134
408	3.18134
409	3.18134
410	3.18134
411	3.07529
412	3.18134
413	3.18134
414	3.18134
415	3.18134
416	3.18134
417	3.18134
418	3.18134
419	3.18134
420	3.18134
421	3.18134
422	3.18134
423	3.18134
424	3.18134
425	3.17797
426	3.18134
427	3.18134
428	3.07529
429	3.07203
430	3.07203
431	3.07203
432	3.07203
433	3.07203
434	3.07203
435	3.07203
436	3.07203
437	3.17797
438	3.17797
439	3.17797
440	3.17797
441	3.17797
442	3.17797
443	3.17797
444	3.17797
445	3.17797
446	3.17797
447	3.07203
448	3.17797
449	3.17797
450	3.17797
451	3.17797
452	3.17797
453	3.17797
454	3.1746
455	3.17797
456	3.06878
457	3.1746
458	3.1746
459	3.1746
460	3.06878
461	3.06878
462	3.1746
463	3.1746
464	3.1746
465	3.06878
466	3.1746
467	3.1746
468	3.1746
469	3.1746
470	3.1746
471	3.1746
472	3.1746
473	3.1746
474	3.1746
475	3.1746
476	3.1746
477	3.1746
478	3.1746
479	3.1746
480	3.1746
481	3.06878
482	3.06878
483	3.06878
484	3.06878
485	3.06878
486	3.06878
487	3.06878
488	3.06878
489	3.06878
490	3.06878
491	3.1746
492	3.1746
493	3.1746
494	3.1746
495	3.17125
496	3.17125
497	3.17125
498	3.17125
499	3.17125
500	3.17125
501	3.17125
502	3.17125
503	3.17125
504	3.17125
505	3.17125
506	3.17125
507	3.17125
508	3.17125
509	3.17125
510	3.17125
511	3.17125
512	3.17125
513	3.17125
514	3.17125
515	3.17125
516	3.27696
517	3.27696
518	3.27696
519	3.1679
520	3.17125
521	3.17125
522	3.1679
523	3.1679
524	3.1679
525	3.1679
526	3.17125
527	3.1679
528	3.1679
529	3.1679
530	3.1679
531	3.1679
532	3.1679
533	3.1679
534	3.1679
535	3.1679
536	3.1679
537	3.1679
538	3.2735
539	3.1679
540	3.1679
541	3.1679
542	3.1679
543	3.1679
544	3.1679
545	3.1679
546	3.1679
547	3.1679
548	3.1679
549	3.1679
550	3.16456
551	3.16456
552	3.16456
553	3.1679
554	3.16456
555	3.16456
556	3.16456
557	3.16456
558	3.16456
559	3.27004
560	3.27004
561	3.27004
562	3.16456
563	3.16456
564	3.16456
565	3.16456
566	3.16456
567	3.1679
568	3.1679
569	3.1679
570	3.2735
571	3.2735
572	3.1679
573	3.1679
574	3.1679
575	3.1679
576	3.1679
577	3.1679
578	3.1679
579	3.1679
580	3.1679
581	3.1679
582	3.1679
583	3.1679
584	3.1679
585	3.16456
586	3.16456
587	3.16456
588	3.16456
589	3.16456
590	3.27004
591	3.27004
592	3.27004
593	3.27004
594	3.27004
595	3.27004
596	3.27004
597	3.27004
598	3.27004
599	3.2666
600	3.27004
601	3.27004
602	3.27004
603	3.2666
604	3.2666
605	3.2666
606	3.2666
607	3.27004
608	3.2666
609	3.2666
610	3.2666
611	3.2666
612	3.2666
613	3.2666
614	3.2666
615	3.2666
616	3.2666
617	3.2666
618	3.2666
619	3.2666
620	3.2666
621	3.16122
622	3.16122
623	3.2666
624	3.2666
625	3.2666
626	3.2666
627	3.2666
628	3.2666
629	3.2666
630	3.2666
631	3.2666
632	3.2666
633	3.2666
634	3.2666
635	3.37197
636	3.37197
637	3.37197
638	3.2666
639	3.2666
640	3.2666
641	3.2666
642	3.2666
643	3.2666
644	3.2666
645	3.37197
646	3.37197
647	3.37197
648	3.37197
649	3.37197
650	3.2666
651	3.2666
652	3.2666
653	3.2666
654	3.2666
655	3.2666
656	3.2666
657	3.26316
658	3.37197
659	3.37197
660	3.37197
661	3.37197
662	3.2666
663	3.26316
664	3.26316
665	3.2666
666	3.26316
667	3.26316
668	3.26316
669	3.36842
670	3.36842
671	3.36842
672	3.36842
673	3.36842
674	3.36842
675	3.36842
676	3.36842
677	3.36842
678	3.26316
679	3.26316
680	3.26316
681	3.36842
682	3.26316
683	3.26316
684	3.36842
685	3.36842
686	3.36842
687	3.36842
688	3.26316
689	3.36842
690	3.36842
691	3.36842
692	3.36842
693	3.36842
694	3.36842
695	3.36842
696	3.36842
697	3.36842
698	3.36842
699	3.36842
700	3.36842

## Sheet: Fig. S7a
2 Theta (degree)	Intensity (a.u.)
4.51892	0.50712
4.53839	0.51983
4.55786	0.53254
4.57734	0.5052
4.59681	0.49403
4.61628	0.52368
4.63576	0.49288
4.65523	0.50751
4.6747	0.52407
4.69418	0.52484
4.71365	0.54101
4.73312	0.50597
4.7526	0.4898
4.77207	0.51752
4.79154	0.52176
4.81102	0.51714
4.83049	0.5052
4.84996	0.52561
4.86944	0.49942
4.88891	0.53254
4.90838	0.49172
4.92786	0.5206
4.94733	0.5129
4.9668	0.51097
4.98628	0.50443
5.00575	0.53177
5.02522	0.52561
5.0447	0.5102
5.06417	0.5102
5.08364	0.52291
5.10312	0.51136
5.12259	0.51906
5.14206	0.51367
5.16154	0.5102
5.18101	0.51521
5.20048	0.52907
5.21996	0.53716
5.23943	0.52214
5.2589	0.51868
5.27838	0.50327
5.29785	0.5437
5.31732	0.52137
5.3368	0.52599
5.35627	0.52291
5.37574	0.52214
5.39522	0.51945
5.41469	0.53639
5.43416	0.50982
5.45364	0.52291
5.47311	0.49711
5.49258	0.5437
5.51206	0.55988
5.53153	0.52561
5.551	0.55141
5.57048	0.53369
5.58995	0.52253
5.60942	0.53023
5.6289	0.52869
5.64837	0.52753
5.66784	0.51829
5.68732	0.53947
5.70679	0.53331
5.72626	0.52137
5.74574	0.52291
5.76521	0.51829
5.78468	0.52599
5.80416	0.54409
5.82363	0.52676
5.8431	0.54178
5.86258	0.56758
5.88205	0.55718
5.90152	0.55025
5.921	0.55641
5.94047	0.56989
5.95994	0.53138
5.97942	0.5541
5.99889	0.54216
6.01836	0.5645
6.03784	0.5464
6.05731	0.55295
6.07678	0.54678
6.09626	0.56219
6.11573	0.56488
6.1352	0.55449
6.15468	0.56219
6.17415	0.53793
6.19362	0.54486
6.21309	0.5645
6.23257	0.57335
6.25204	0.56296
6.27151	0.54755
6.29099	0.56219
6.31046	0.53639
6.32993	0.55757
6.34941	0.60031
6.36888	0.56719
6.38835	0.58991
6.40783	0.58298
6.4273	0.57528
6.44677	0.58529
6.46625	0.57258
6.48572	0.55295
6.50519	0.58337
6.52467	0.60146
6.54414	0.58298
6.56361	0.59607
6.58309	0.53985
6.60256	0.59992
6.62203	0.61687
6.64151	0.60647
6.66098	0.60685
6.68045	0.59684
6.69993	0.58914
6.7194	0.61494
6.73887	0.61648
6.75835	0.57528
6.77782	0.58568
6.79729	0.603
6.81677	0.603
6.83624	0.603
6.85571	0.57874
6.87519	0.61571
6.89466	0.63535
6.91413	0.59723
6.93361	0.58914
6.95308	0.6134
6.97255	0.63073
6.99203	0.61379
7.0115	0.58144
7.03097	0.6161
7.05045	0.60916
7.06992	0.61802
7.08939	0.62149
7.10887	0.59492
7.12834	0.60916
7.14781	0.62149
7.16729	0.61379
7.18676	0.61494
7.20623	0.60108
7.22571	0.60916
7.24518	0.65152
7.26465	0.6442
7.28413	0.60647
7.3036	0.64575
7.32307	0.64459
7.34255	0.64998
7.36202	0.63843
7.38149	0.64305
7.40097	0.63304
7.42044	0.63188
7.43991	0.65229
7.45939	0.65614
7.47886	0.67501
7.49833	0.69927
7.51781	0.66423
7.53728	0.66692
7.55675	0.65807
7.57623	0.68964
7.5957	0.72738
7.61517	0.70427
7.63465	0.71313
7.65412	0.69619
7.67359	0.71236
7.69307	0.71737
7.71254	0.74394
7.73201	0.732
7.75149	0.76588
7.77096	0.76088
7.79043	0.76781
7.80991	0.79476
7.82938	0.82518
7.84885	0.82249
7.86833	0.8221
7.8878	0.80246
7.90727	0.81787
7.92675	0.85522
7.94622	0.84598
7.96569	0.83057
7.98517	0.84867
8.00464	0.85329
8.02411	0.88718
8.04359	0.89064
8.06306	0.90874
8.08253	0.90181
8.102	0.9149
8.12148	0.92299
8.14095	0.97305
8.16042	0.95495
8.1799	0.92722
8.19937	0.94263
8.21884	0.95572
8.23832	0.93955
8.25779	0.91567
8.27727	0.97998
8.29674	0.98421
8.31621	0.96188
8.33568	1
8.35516	0.98729
8.37463	0.93146
8.3941	0.96265
8.41358	0.94263
8.43305	0.92568
8.45252	0.9226
8.472	0.93916
8.49147	0.90566
8.51094	0.91144
8.53042	0.86715
8.54989	0.86446
8.56936	0.84906
8.58884	0.84713
8.60831	0.80362
8.62778	0.80169
8.64726	0.75664
8.66673	0.75087
8.6862	0.74509
8.70568	0.7166
8.72515	0.73007
8.74462	0.67771
8.7641	0.71198
8.78357	0.64883
8.80304	0.6392
8.82252	0.64575
8.84199	0.63535
8.86146	0.62226
8.88094	0.59415
8.90041	0.59761
8.91988	0.57605
8.93936	0.603
8.95883	0.54871
8.9783	0.55603
8.99778	0.54987
9.01725	0.51444
9.03672	0.53254
9.0562	0.51714
9.07567	0.48556
9.09514	0.50943
9.11462	0.4975
9.13409	0.51251
9.15356	0.4871
9.17304	0.47324
9.19251	0.48441
9.21198	0.47632
9.23146	0.47208
9.25093	0.4717
9.2704	0.44628
9.28988	0.42395
9.30935	0.42126
9.32882	0.44012
9.3483	0.44282
9.36777	0.41509
9.38724	0.402
9.40672	0.40662
9.42619	0.42472
9.44566	0.40662
9.46514	0.42395
9.48461	0.38159
9.50408	0.39815
9.52356	0.39276
9.54303	0.3839
9.5625	0.39469
9.58198	0.38737
9.60145	0.3531
9.62092	0.39353
9.6404	0.39392
9.65987	0.38776
9.67934	0.37158
9.69882	0.35888
9.71829	0.3685
9.73776	0.3608
9.75724	0.36696
9.77671	0.34463
9.79618	0.36311
9.81566	0.32923
9.83513	0.34347
9.8546	0.36042
9.87408	0.37389
9.89355	0.3454
9.91302	0.33077
9.93249	0.32037
9.95197	0.3377
9.97144	0.33
9.99091	0.32345
10.0104	0.33192
10.0299	0.33423
10.0493	0.32961
10.0688	0.32846
10.0883	0.33346
10.1077	0.31074
10.1272	0.32499
10.1467	0.31382
10.1662	0.32615
10.1856	0.30189
10.2051	0.32191
10.2246	0.29534
10.2441	0.31344
10.2635	0.29457
10.283	0.30997
10.3025	0.29573
10.322	0.2938
10.3414	0.30458
10.3609	0.27724
10.3804	0.32075
10.3999	0.28687
10.4193	0.29303
10.4388	0.3015
10.4583	0.29688
10.4777	0.29149
10.4972	0.31074
10.5167	0.29034
10.5362	0.2938
10.5556	0.28571
10.5751	0.27455
10.5946	0.29457
10.6141	0.28764
10.6335	0.268
10.653	0.27917
10.6725	0.27339
10.692	0.27647
10.7114	0.2784
10.7309	0.27262
10.7504	0.28995
10.7698	0.27532
10.7893	0.27185
10.8088	0.25683
10.8283	0.26646
10.8477	0.26184
10.8672	0.25799
10.8867	0.26223
10.9062	0.25106
10.9256	0.2757
10.9451	0.24143
10.9646	0.26107
10.984	0.24759
11.0035	0.26839
11.023	0.25144
11.0425	0.25953
11.0619	0.22564
11.0814	0.25491
11.1009	0.25375
11.1204	0.24913
11.1398	0.26069
11.1593	0.22372
11.1788	0.23643
11.1982	0.25298
11.2177	0.2295
11.2372	0.24913
11.2567	0.24528
11.2761	0.21255
11.2956	0.21871
11.3151	0.21948
11.3346	0.22449
11.354	0.23489
11.3735	0.22064
11.393	0.2345
11.4125	0.23027
11.4319	0.22372
11.4514	0.19985
11.4709	0.21409
11.4903	0.22642
11.5098	0.21679
11.5293	0.22102
11.5488	0.22834
11.5683	0.20293
11.5877	0.20909
11.6072	0.22487
11.6267	0.21063
11.6461	0.22564
11.6656	0.21679
11.6851	0.20023
11.7046	0.22025
11.724	0.21024
11.7435	0.1906
11.763	0.22218
11.7825	0.2191
11.8019	0.18906
11.8214	0.20755
11.8409	0.19946
11.8604	0.20485
11.8798	0.1933
11.8993	0.18329
11.9188	0.20177
11.9382	0.19022
11.9577	0.19638
11.9772	0.20755
11.9967	0.19831
12.0161	0.20562
12.0356	0.18983
12.0551	0.20832
12.0746	0.18406
12.094	0.19137
12.1135	0.18175
12.133	0.18252
12.1524	0.16904
12.1719	0.18945
12.1914	0.20062
12.2109	0.1829
12.2303	0.16943
12.2498	0.17058
12.2693	0.17058
12.2888	0.17867
12.3082	0.17443
12.3277	0.17251
12.3472	0.17097
12.3666	0.17212
12.3861	0.16288
12.4056	0.16211
12.4251	0.16404
12.4445	0.16981
12.464	0.16712
12.4835	0.16288
12.503	0.15903
12.5224	0.17058
12.5419	0.16596
12.5614	0.15133
12.5809	0.15248
12.6003	0.16211
12.6198	0.16134
12.6393	0.15133
12.6587	0.1571
12.6782	0.15749
12.6977	0.14863
12.7172	0.17097
12.7366	0.14132
12.7561	0.14016
12.7756	0.15672
12.7951	0.15133
12.8145	0.1417
12.834	0.15864
12.8535	0.14902
12.873	0.1494
12.8924	0.13747
12.9119	0.14671
12.9314	0.12861
12.9509	0.15056
12.9703	0.1444
12.9898	0.1417
13.0093	0.13708
13.0287	0.13516
13.0482	0.13169
13.0677	0.11205
13.0872	0.14132
13.1066	0.13477
13.1261	0.14786
13.1456	0.12822
13.1651	0.13054
13.1845	0.13208
13.204	0.1417
13.2235	0.1263
13.243	0.13978
13.2624	0.13054
13.2819	0.15479
13.3014	0.12784
13.3208	0.13708
13.3403	0.12437
13.3598	0.12168
13.3793	0.12745
13.3987	0.12591
13.4182	0.11937
13.4377	0.12861
13.4572	0.12322
13.4766	0.13323
13.4961	0.13285
13.5156	0.13285
13.5351	0.13015
13.5545	0.12091
13.574	0.12245
13.5935	0.13554
13.6129	0.12245
13.6324	0.12014
13.6519	0.12514
13.6714	0.11244
13.6908	0.11321
13.7103	0.11398
13.7298	0.1236
13.7493	0.12168
13.7687	0.11629
13.7882	0.11937
13.8077	0.13054
13.8271	0.11667
13.8466	0.11205
13.8661	0.11282
13.8856	0.11128
13.905	0.10705
13.9245	0.10705
13.944	0.1109
13.9635	0.10897
13.9829	0.10936
14.0024	0.12553
14.0219	0.10397
14.0414	0.10897
14.0608	0.11051
14.0803	0.09858
14.0998	0.09973
14.1192	0.10358
14.1387	0.10358
14.1582	0.12168
14.1777	0.10435
14.1971	0.10666
14.2166	0.09588
14.2361	0.10435
14.2556	0.10936
14.275	0.11706
14.2945	0.10281
14.314	0.10974
14.3335	0.10666
14.3529	0.09357
14.3724	0.1082
14.3919	0.11167
14.4114	0.10666
14.4308	0.10127
14.4503	0.11436
14.4698	0.10281
14.4892	0.10397
14.5087	0.10435
14.5282	0.10782
14.5477	0.09164
14.5671	0.10512
14.5866	0.10974
14.6061	0.11513
14.6256	0.10589
14.645	0.08625
14.6645	0.10474
14.684	0.10512
14.7035	0.10551
14.7229	0.09549
14.7424	0.1082
14.7619	0.11359
14.7813	0.09665
14.8008	0.08587
14.8203	0.10666
14.8398	0.10743
14.8592	0.10127
14.8787	0.10897
14.8982	0.10397
14.9177	0.10782
14.9371	0.09781
14.9566	0.10512
14.9761	0.10897
14.9955	0.09973
15.015	0.09395
15.0345	0.09318
15.054	0.09742
15.0734	0.09203
15.0929	0.09781
15.1124	0.10589
15.1319	0.08895
15.1513	0.09549
15.1708	0.09819
15.1903	0.10474
15.2097	0.10166
15.2292	0.08702
15.2487	0.09626
15.2682	0.09935
15.2876	0.10089
15.3071	0.0824
15.3266	0.10127
15.3461	0.09665
15.3655	0.08972
15.385	0.10474
15.4045	0.10859
15.424	0.1082
15.4434	0.11167
15.4629	0.10743
15.4824	0.09588
15.5018	0.08933
15.5213	0.09241
15.5408	0.10089
15.5603	0.09781
15.5798	0.10397
15.5992	0.09665
15.6187	0.09472
15.6382	0.09973
15.6576	0.10551
15.6771	0.09858
15.6966	0.10358
15.7161	0.09781
15.7355	0.10705
15.755	0.09819
15.7745	0.10204
15.794	0.10512
15.8134	0.09588
15.8329	0.11167
15.8524	0.11359
15.8719	0.11013
15.8913	0.10551
15.9108	0.10551
15.9303	0.10512
15.9497	0.11282
15.9692	0.09511
15.9887	0.12668
16.0082	0.11359
16.0276	0.09858
16.0471	0.11706
16.0666	0.12745
16.0861	0.13246
16.1055	0.12283
16.125	0.14786
16.1445	0.14324
16.1639	0.17482
16.1834	0.19869
16.2029	0.22025
16.2224	0.24028
16.2418	0.26069
16.2613	0.27301
16.2808	0.28841
16.3003	0.33808
16.3197	0.35387
16.3392	0.38891
16.3587	0.42703
16.3782	0.49249
16.3976	0.53254
16.4171	0.48518
16.4366	0.44397
16.456	0.37659
16.4755	0.28109
16.495	0.19446
16.5145	0.15133
16.5339	0.13708
16.5534	0.13285
16.5729	0.13824
16.5924	0.12476
16.6118	0.12977
16.6313	0.13169
16.6508	0.12322
16.6702	0.14209
16.6897	0.134
16.7092	0.13246
16.7287	0.13862
16.7481	0.13439
16.7676	0.11975
16.7871	0.12861
16.8066	0.12822
16.826	0.12977
16.8455	0.14093
16.865	0.13862
16.8845	0.13285
16.9039	0.13015
16.9234	0.13246
16.9429	0.13785
16.9624	0.13246
16.9818	0.12861
17.0013	0.13785
17.0208	0.14093
17.0402	0.13631
17.0597	0.14671
17.0792	0.15864
17.0987	0.13362
17.1181	0.15248
17.1376	0.14016
17.1571	0.14825
17.1766	0.15171
17.196	0.13631
17.2155	0.15864
17.235	0.13708
17.2544	0.14286
17.2739	0.14825
17.2934	0.14979
17.3129	0.15672
17.3323	0.16404
17.3518	0.15749
17.3713	0.1625
17.3908	0.15479
17.4102	0.1571
17.4297	0.15479
17.4492	0.16288
17.4687	0.16018
17.4881	0.14863
17.5076	0.1625
17.5271	0.1752
17.5465	0.1779
17.566	0.17405
17.5855	0.15864
17.605	0.16173
17.6244	0.18329
17.6439	0.18021
17.6634	0.17905
17.6829	0.17443
17.7023	0.17751
17.7218	0.20331
17.7413	0.17559
17.7608	0.18406
17.7802	0.19022
17.7997	0.1933
17.8192	0.19137
17.8387	0.16943
17.8581	0.20408
17.8776	0.19214
17.8971	0.19985
17.9165	0.18483
17.936	0.18059
17.9555	0.20562
17.975	0.19715
17.9944	0.19022
18.0139	0.20716
18.0334	0.19022
18.0529	0.20293
18.0723	0.19214
18.0918	0.1829
18.1113	0.19484
18.1307	0.21332
18.1502	0.18945
18.1697	0.20254
18.1892	0.19638
18.2086	0.18444
18.2281	0.17751
18.2476	0.19638
18.2671	0.1675
18.2865	0.21255
18.306	0.1752
18.3255	0.18752
18.345	0.1675
18.3644	0.17905
18.3839	0.16789
18.4034	0.15479
18.4229	0.17328
18.4423	0.16943
18.4618	0.16327
18.4813	0.16558
18.5007	0.13862
18.5202	0.16442
18.5397	0.12899
18.5592	0.14786
18.5786	0.13939
18.5981	0.14478
18.6176	0.14825
18.6371	0.15595
18.6565	0.14555
18.676	0.14016
18.6955	0.14132
18.715	0.12938
18.7344	0.12514
18.7539	0.13747
18.7734	0.12745
18.7928	0.13246
18.8123	0.10974
18.8318	0.12129
18.8513	0.11898
18.8707	0.11667
18.8902	0.10281
18.9097	0.11244
18.9291	0.11321
18.9486	0.10936
18.9681	0.10589
18.9876	0.10743
19.007	0.11282
19.0265	0.09087
19.046	0.09472
19.0655	0.10281
19.0849	0.11128
19.1044	0.10204
19.1239	0.09781
19.1434	0.08933
19.1628	0.09704
19.1823	0.09973
19.2018	0.10705
19.2213	0.08587
19.2407	0.09819
19.2602	0.0901
19.2797	0.09395
19.2992	0.08548
19.3186	0.08664
19.3381	0.08741
19.3576	0.09434
19.377	0.08779
19.3965	0.09472
19.416	0.08163
19.4355	0.09935
19.4549	0.0824
19.4744	0.09472
19.4939	0.0774
19.5133	0.09203
19.5328	0.08471
19.5523	0.07085
19.5718	0.07932
19.5912	0.08048
19.6107	0.07817
19.6302	0.08009
19.6497	0.08125
19.6691	0.07817
19.6886	0.07971
19.7081	0.0901
19.7276	0.07778
19.747	0.08048
19.7665	0.07085
19.786	0.08125
19.8055	0.07008
19.8249	0.08086
19.8444	0.07894
19.8639	0.08895
19.8834	0.06508
19.9028	0.06161
19.9223	0.07047
19.9418	0.06931
19.9612	0.06816
19.9807	0.07778
20.0002	0.07509
20.0197	0.07855
20.0391	0.06161
20.0586	0.0643
20.0781	0.05776
20.0975	0.06585
20.117	0.07047
20.1365	0.06199
20.156	0.06508
20.1754	0.07124
20.1949	0.07701
20.2144	0.06585
20.2339	0.06469
20.2533	0.06546
20.2728	0.06084
20.2923	0.05622
20.3118	0.06315
20.3312	0.07008
20.3507	0.06199
20.3702	0.05814
20.3896	0.04929
20.4091	0.0593
20.4286	0.05622
20.4481	0.06469
20.4675	0.06315
20.487	0.06238
20.5065	0.04852
20.526	0.05468
20.5454	0.05583
20.5649	0.05545
20.5844	0.06199
20.6039	0.06353
20.6233	0.05737
20.6428	0.05699
20.6623	0.06007
20.6818	0.05429
20.7012	0.04659
20.7207	0.05391
20.7402	0.06315
20.7596	0.05699
20.7791	0.05699
20.7986	0.0593
20.8181	0.06007
20.8375	0.05968
20.857	0.05968
20.8765	0.05506
20.896	0.05506
20.9154	0.05853
20.9349	0.05275
20.9544	0.05968
20.9738	0.05776
20.9933	0.05429
21.0128	0.0566
21.0323	0.0566
21.0517	0.05583
21.0712	0.05814
21.0907	0.0643
21.1102	0.06238
21.1296	0.05891
21.1491	0.05006
21.1686	0.05891
21.1881	0.06161
21.2075	0.06199
21.227	0.05468
21.2465	0.05545
21.266	0.05198
21.2854	0.0593
21.3049	0.05314
21.3244	0.05583
21.3438	0.04967
21.3633	0.04351
21.3828	0.04467
21.4023	0.04505
21.4217	0.05237
21.4412	0.04929
21.4607	0.05853
21.4802	0.05583
21.4996	0.0516
21.5191	0.05237
21.5386	0.04005
21.5581	0.05237
21.5775	0.04929
21.597	0.06084
21.6165	0.06084
21.6359	0.05891
21.6554	0.05237
21.6749	0.05391
21.6944	0.05968
21.7138	0.05891
21.7333	0.05314
21.7528	0.04775
21.7723	0.04929
21.7917	0.04582
21.8112	0.04582
21.8307	0.05583
21.8501	0.05545
21.8696	0.04967
21.8891	0.0489
21.9086	0.04852
21.928	0.0516
21.9475	0.04313
21.967	0.05776
21.9865	0.05429
22.0059	0.03889
22.0254	0.06045
22.0449	0.04698
22.0644	0.04467
22.0838	0.05737
22.1033	0.0489
22.1228	0.0439
22.1423	0.05121
22.1617	0.05083
22.1812	0.0489
22.2007	0.05006
22.2201	0.0516
22.2396	0.04351
22.2591	0.04659
22.2786	0.04967
22.298	0.05237
22.3175	0.04428
22.337	0.05506
22.3564	0.05275
22.3759	0.05429
22.3954	0.04967
22.4149	0.0697
22.4343	0.04698
22.4538	0.04698
22.4733	0.05083
22.4928	0.05583
22.5122	0.05198
22.5317	0.0566
22.5512	0.04659
22.5707	0.04967
22.5901	0.04813
22.6096	0.05814
22.6291	0.05391
22.6486	0.04929
22.668	0.04775
22.6875	0.05545
22.707	0.05545
22.7264	0.05275
22.7459	0.05083
22.7654	0.05237
22.7849	0.05737
22.8043	0.04736
22.8238	0.05699
22.8433	0.04197
22.8628	0.06392
22.8822	0.06315
22.9017	0.05083
22.9212	0.05583
22.9407	0.05853
22.9601	0.07124
22.9796	0.06122
22.9991	0.07162
23.0186	0.09511
23.038	0.08972
23.0575	0.11552
23.077	0.13747
23.0964	0.16057
23.1159	0.17713
23.1354	0.21448
23.1549	0.23181
23.1743	0.26993
23.1938	0.26146
23.2133	0.26338
23.2327	0.21987
23.2522	0.16673
23.2717	0.14286
23.2912	0.11513
23.3106	0.07663
23.3301	0.06854
23.3496	0.05622
23.3691	0.06623
23.3885	0.05506
23.408	0.0566
23.4275	0.0439
23.447	0.05776
23.4664	0.0439
23.4859	0.04582
23.5054	0.0516
23.5249	0.04698
23.5443	0.04852
23.5638	0.04852
23.5833	0.04159
23.6028	0.03504
23.6222	0.04428
23.6417	0.04736
23.6612	0.05891
23.6806	0.05853
23.7001	0.04852
23.7196	0.04967
23.7391	0.0489
23.7585	0.05198
23.778	0.04813
23.7975	0.04274
23.8169	0.04967
23.8364	0.0489
23.8559	0.04544
23.8754	0.03774
23.8949	0.05545
23.9143	0.04698
23.9338	0.04929
23.9533	0.04852
23.9727	0.04313
23.9922	0.04544
24.0117	0.03889
24.0312	0.0516
24.0506	0.0412
24.0701	0.04621
24.0896	0.04813
24.109	0.05468
24.1285	0.05545
24.148	0.04197
24.1675	0.04852
24.1869	0.04467
24.2064	0.05275
24.2259	0.04621
24.2454	0.04313
24.2648	0.0516
24.2843	0.03774
24.3038	0.0593
24.3233	0.0566
24.3427	0.0566
24.3622	0.06238
24.3817	0.07509
24.4012	0.07701
24.4206	0.07624
24.4401	0.08587
24.4596	0.08279
24.4791	0.08702
24.4985	0.07817
24.518	0.08048
24.5375	0.06546
24.5569	0.06122
24.5764	0.06238
24.5959	0.04428
24.6154	0.04544
24.6348	0.05352
24.6543	0.0489
24.6738	0.05314
24.6932	0.04813
24.7127	0.04544
24.7322	0.0439
24.7517	0.06199
24.7711	0.04544
24.7906	0.04582
24.8101	0.04236
24.8296	0.05314
24.849	0.04967
24.8685	0.04236
24.888	0.05044
24.9075	0.03851
24.9269	0.04351
24.9464	0.05121
24.9659	0.04775
24.9854	0.03157
25.0048	0.04428
25.0243	0.04582
25.0438	0.05198
25.0632	0.04621
25.0827	0.04005
25.1022	0.05121
25.1217	0.0412
25.1411	0.04813
25.1606	0.04505
25.1801	0.05314
25.1996	0.03851
25.219	0.04236
25.2385	0.03196
25.258	0.05006
25.2775	0.05275
25.2969	0.04698
25.3164	0.04698
25.3359	0.04313
25.3553	0.05275
25.3748	0.0516
25.3943	0.05853
25.4138	0.04159
25.4332	0.04082
25.4527	0.05006
25.4722	0.04582
25.4917	0.04852
25.5111	0.04736
25.5306	0.04621
25.5501	0.05198
25.5695	0.04698
25.589	0.05699
25.6085	0.05429
25.628	0.04351
25.6474	0.0516
25.6669	0.05083
25.6864	0.0412
25.7059	0.05275
25.7253	0.0439
25.7448	0.04544
25.7643	0.0516
25.7838	0.05044
25.8032	0.04967
25.8227	0.05391
25.8422	0.04852
25.8617	0.05275
25.8811	0.05044
25.9006	0.05506
25.9201	0.0516
25.9395	0.05737
25.959	0.05352
25.9785	0.04813
25.998	0.0489
26.0174	0.05006
26.0369	0.04467
26.0564	0.05545
26.0758	0.05352
26.0953	0.05506
26.1148	0.05506
26.1343	0.06084
26.1537	0.06007
26.1732	0.05622
26.1927	0.05776
26.2122	0.05699
26.2316	0.06508
26.2511	0.05737
26.2706	0.06662
26.2901	0.05853
26.3095	0.06893
26.329	0.05968
26.3485	0.06893
26.368	0.06315
26.3874	0.07162
26.4069	0.06623
26.4264	0.07778
26.4459	0.08163
26.4653	0.07124
26.4848	0.06893
26.5043	0.06777
26.5237	0.06931
26.5432	0.07239
26.5627	0.0643
26.5822	0.0774
26.6016	0.07085
26.6211	0.07239
26.6406	0.07894
26.66	0.08048
26.6795	0.06893
26.699	0.07586
26.7185	0.08279
26.738	0.08471
26.7574	0.06276
26.7769	0.08433
26.7964	0.07932
26.8158	0.10166
26.8353	0.08856
26.8548	0.08009
26.8743	0.09087
26.8937	0.09434
26.9132	0.09742
26.9327	0.10628
26.9521	0.1082
26.9716	0.11821
26.9911	0.13593
27.0106	0.15941
27.03	0.15402
27.0495	0.18367
27.069	0.19253
27.0885	0.19638
27.1079	0.20524
27.1274	0.21024
27.1469	0.18213
27.1664	0.16095
27.1858	0.15248
27.2053	0.13785
27.2248	0.11975
27.2443	0.10551
27.2637	0.09395
27.2832	0.08895
27.3027	0.09588
27.3222	0.10089
27.3416	0.09781
27.3611	0.09665
27.3806	0.09164
27.4	0.08356
27.4195	0.09087
27.439	0.08317
27.4585	0.08972
27.4779	0.07971
27.4974	0.06546
27.5169	0.08125
27.5363	0.08895
27.5558	0.07855
27.5753	0.07817
27.5948	0.09395
27.6142	0.08433
27.6337	0.08587
27.6532	0.07278
27.6727	0.07278
27.6921	0.07509
27.7116	0.07201
27.7311	0.0774
27.7506	0.06777
27.77	0.08125
27.7895	0.07008
27.809	0.06739
27.8285	0.07162
27.8479	0.05968
27.8674	0.07278
27.8869	0.07047
27.9063	0.06007
27.9258	0.06353
27.9453	0.06508
27.9648	0.06469
27.9842	0.07008
28.0037	0.07624
28.0232	0.06392
28.0427	0.05545
28.0621	0.06931
28.0816	0.05853
28.1011	0.06469
28.1206	0.06315
28.14	0.06469
28.1595	0.06007
28.179	0.06662
28.1985	0.05622
28.2179	0.06199
28.2374	0.04621
28.2569	0.05275
28.2763	0.05699
28.2958	0.06854
28.3153	0.04967
28.3348	0.05737
28.3542	0.04582
28.3737	0.0516
28.3932	0.05237
28.4126	0.0643
28.4321	0.06353
28.4516	0.04621
28.4711	0.05545
28.4905	0.06084
28.51	0.05506
28.5295	0.05506
28.549	0.0566
28.5684	0.06007
28.5879	0.0516
28.6074	0.0489
28.6269	0.06122
28.6463	0.04967
28.6658	0.05237
28.6853	0.05853
28.7048	0.05429
28.7242	0.05083
28.7437	0.05352
28.7632	0.05198
28.7826	0.04351
28.8021	0.0516
28.8216	0.06084
28.8411	0.05044
28.8605	0.06508
28.88	0.04544
28.8995	0.0566
28.919	0.03928
28.9384	0.05506
28.9579	0.04698
28.9774	0.0516
28.9968	0.05314
29.0163	0.05121
29.0358	0.04621
29.0553	0.04582
29.0747	0.05006
29.0942	0.04813
29.1137	0.04467
29.1332	0.05006
29.1526	0.04659
29.1721	0.05275
29.1916	0.04274
29.2111	0.04775
29.2305	0.04929
29.25	0.05044
29.2695	0.05006
29.2889	0.05198
29.3084	0.05083
29.3279	0.0516
29.3474	0.06007
29.3668	0.06199
29.3863	0.06007
29.4058	0.07855
29.4253	0.08009
29.4447	0.10127
29.4642	0.10358
29.4837	0.12668
29.5032	0.13862
29.5226	0.13092
29.5421	0.12437
29.5616	0.10974
29.5811	0.09588
29.6005	0.07085
29.62	0.07855
29.6395	0.07085
29.6589	0.06084
29.6784	0.0489
29.6979	0.03966
29.7174	0.04582
29.7368	0.05083
29.7563	0.04621
29.7758	0.04967
29.7952	0.04313
29.8147	0.04082
29.8342	0.04698
29.8537	0.04197
29.8731	0.04813
29.8926	0.04582
29.9121	0.05545
29.9316	0.04351
29.951	0.04659
29.9705	0.04813
29.99	0.04698
30.0095	0.04736
30.0289	0.03812
30.0484	0.04505
30.0679	0.04698
30.0874	0.02926
30.1068	0.05121
30.1263	0.03812
30.1458	0.03119
30.1653	0.03735
30.1847	0.03581
30.2042	0.03389
30.2237	0.04043
30.2431	0.0335
30.2626	0.04813
30.2821	0.04351
30.3016	0.04736
30.321	0.04967
30.3405	0.03928
30.36	0.0362
30.3794	0.03735
30.3989	0.04621
30.4184	0.0412
30.4379	0.03697
30.4574	0.03543
30.4768	0.05121
30.4963	0.04813
30.5158	0.04505
30.5352	0.04505
30.5547	0.04775
30.5742	0.03581
30.5937	0.0362
30.6131	0.0412
30.6326	0.0412
30.6521	0.03697
30.6715	0.03427
30.691	0.0439
30.7105	0.03466
30.73	0.0489
30.7494	0.04005
30.7689	0.04197
30.7884	0.04351
30.8079	0.03851
30.8273	0.04428
30.8468	0.03735
30.8663	0.04159
30.8858	0.03389
30.9052	0.03735
30.9247	0.04159
30.9442	0.03851
30.9637	0.03389
30.9831	0.03774
31.0026	0.03543
31.0221	0.04005
31.0416	0.04736
31.061	0.04236
31.0805	0.0362
31.1	0.03543
31.1194	0.03889
31.1389	0.03543
31.1584	0.04736
31.1779	0.04505
31.1973	0.03658
31.2168	0.03735
31.2363	0.04274
31.2557	0.0412
31.2752	0.04967
31.2947	0.04236
31.3142	0.04582
31.3336	0.04005
31.3531	0.04351
31.3726	0.04274
31.3921	0.03658
31.4115	0.04005
31.431	0.03119
31.4505	0.03466
31.47	0.04197
31.4894	0.03928
31.5089	0.04005
31.5284	0.04082
31.5479	0.03697
31.5673	0.03851
31.5868	0.04197
31.6063	0.03504
31.6258	0.03966
31.6452	0.04043
31.6647	0.04082
31.6842	0.04005
31.7036	0.0335
31.7231	0.04159
31.7426	0.03735
31.7621	0.03697
31.7815	0.04351
31.801	0.03658
31.8205	0.0362
31.84	0.0412
31.8594	0.03157
31.8789	0.0439
31.8984	0.03581
31.9179	0.04082
31.9373	0.03812
31.9568	0.03581
31.9763	0.04467
31.9957	0.04043
32.0152	0.03697
32.0347	0.04582
32.0542	0.05083
32.0736	0.0362
32.0931	0.04582
32.1126	0.03003
32.132	0.04005
32.1515	0.03581
32.171	0.05083
32.1905	0.03851
32.2099	0.03851
32.2294	0.03966
32.2489	0.03966
32.2684	0.04467
32.2878	0.03774
32.3073	0.04236
32.3268	0.04236
32.3463	0.04043
32.3657	0.03812
32.3852	0.03658
32.4047	0.03774
32.4241	0.03697
32.4436	0.03504
32.4631	0.03196
32.4826	0.03466
32.502	0.0439
32.5215	0.03504
32.541	0.04274
32.5605	0.04351
32.5799	0.02541
32.5994	0.04043
32.6189	0.04852
32.6384	0.04005
32.6578	0.04236
32.6773	0.0439
32.6968	0.04236
32.7163	0.03889
32.7357	0.05237
32.7552	0.05699
32.7747	0.04505
32.7941	0.04852
32.8136	0.06161
32.8331	0.07393
32.8526	0.08702
32.872	0.09742
32.8915	0.12052
32.911	0.13785
32.9305	0.11783
32.9499	0.13824
32.9694	0.11244
32.9889	0.10897
33.0084	0.10705
33.0278	0.08702
33.0473	0.08163
33.0668	0.06315
33.0862	0.05545
33.1057	0.05083
33.1252	0.04505
33.1447	0.04929
33.1641	0.03697
33.1836	0.04159
33.2031	0.04698
33.2226	0.04428
33.242	0.04274
33.2615	0.04043
33.281	0.04621
33.3004	0.03889
33.3199	0.04544
33.3394	0.03389
33.3589	0.04505
33.3783	0.04274
33.3978	0.0362
33.4173	0.0412
33.4368	0.04313
33.4562	0.03966
33.4757	0.04775
33.4952	0.04005
33.5147	0.04505
33.5341	0.03966
33.5536	0.04005
33.5731	0.05468
33.5926	0.05314
33.612	0.04467
33.6315	0.0412
33.651	0.04505
33.6704	0.05391
33.6899	0.04082
33.7094	0.05044
33.7289	0.04929
33.7483	0.04544
33.7678	0.05891
33.7873	0.06662
33.8068	0.07047
33.8262	0.09203
33.8457	0.08856
33.8652	0.0928
33.8847	0.10358
33.9041	0.09588
33.9236	0.09588
33.9431	0.08972
33.9625	0.08471
33.982	0.09126
34.0015	0.09511
34.021	0.10705
34.0404	0.1109
34.0599	0.11321
34.0794	0.11013
34.0988	0.13246
34.1183	0.13824
34.1378	0.12977
34.1573	0.14055
34.1767	0.16018
34.1962	0.1571
34.2157	0.16442
34.2352	0.16057
34.2546	0.15402
34.2741	0.15633
34.2936	0.15094
34.3131	0.15595
34.3325	0.15864
34.352	0.16519
34.3715	0.15287
34.3909	0.1367
34.4104	0.15672
34.4299	0.13901
34.4494	0.13708
34.4689	0.13516
34.4883	0.14055
34.5078	0.14863
34.5273	0.14478
34.5467	0.14055
34.5662	0.14478
34.5857	0.13939
34.6052	0.1417
34.6246	0.13862
34.6441	0.14786
34.6636	0.13747
34.6831	0.14786
34.7025	0.14517
34.722	0.16866
34.7415	0.1521
34.761	0.17559
34.7804	0.16596
34.7999	0.15518
34.8194	0.17405
34.8388	0.19677
34.8583	0.2037
34.8778	0.18252
34.8973	0.19369
34.9167	0.18868
34.9362	0.20678
34.9557	0.22141
34.9751	0.21756
34.9946	0.22333
35.0141	0.2191
35.0336	0.24451
35.053	0.25491
35.0725	0.2449
35.092	0.25683
35.1115	0.24605
35.1309	0.23489
35.1504	0.23527
35.1699	0.24682
35.1894	0.24721
35.2088	0.26569
35.2283	0.2449
35.2478	0.25491
35.2672	0.24875
35.2867	0.25799
35.3062	0.2422
35.3257	0.24182
35.3451	0.23296
35.3646	0.2499
35.3841	0.23104
35.4036	0.25029
35.423	0.21024
35.4425	0.20986
35.462	0.19908
35.4815	0.22256
35.5009	0.18406
35.5204	0.18521
35.5399	0.19946
35.5594	0.18791
35.5788	0.19137
35.5983	0.18521
35.6178	0.19137
35.6372	0.18598
35.6567	0.18714
35.6762	0.17174
35.6957	0.17135
35.7151	0.18329
35.7346	0.16635
35.7541	0.17944
35.7736	0.18598
35.793	0.19214
35.8125	0.19099
35.832	0.20562
35.8514	0.20986
35.8709	0.22603
35.8904	0.21948
35.9099	0.21871
35.9293	0.21101
35.9488	0.1906
35.9683	0.19908
35.9878	0.17597
36.0072	0.18598
36.0267	0.20601
36.0462	0.19792
36.0657	0.20716
36.0851	0.22449
36.1046	0.2526
36.1241	0.23912
36.1435	0.25106
36.163	0.25183
36.1825	0.25568
36.202	0.23258
36.2214	0.21178
36.2409	0.19831
36.2604	0.18945
36.2799	0.17636
36.2993	0.16134
36.3188	0.17482
36.3383	0.14632
36.3578	0.1675
36.3772	0.15556
36.3967	0.1417
36.4162	0.13939
36.4357	0.14786
36.4551	0.15672
36.4746	0.14324
36.4941	0.15017
36.5136	0.14016
36.533	0.13785
36.5525	0.13901
36.572	0.13015
36.5914	0.13554
36.6109	0.1444
36.6304	0.12938
36.6499	0.1417
36.6693	0.14324
36.6888	0.1236
36.7083	0.13092
36.7278	0.16404
36.7472	0.16635
36.7667	0.14632
36.7862	0.16481
36.8056	0.16904
36.8251	0.17289
36.8446	0.21371
36.8641	0.2268
36.8835	0.27031
36.903	0.29226
36.9225	0.29419
36.9419	0.29958
36.9614	0.26146
36.9809	0.2372
37.0004	0.21409
37.0198	0.21024
37.0393	0.20485
37.0588	0.1906
37.0783	0.15402
37.0977	0.12245
37.1172	0.11282
37.1367	0.11051
37.1562	0.1109
37.1756	0.11205
37.1951	0.10705
37.2146	0.10281
37.2341	0.11552
37.2535	0.10628
37.273	0.10782
37.2925	0.10127
37.312	0.09549
37.3314	0.1005
37.3509	0.11013
37.3704	0.09357
37.3898	0.08702
37.4093	0.10859
37.4288	0.09781
37.4483	0.08086
37.4677	0.09357
37.4872	0.11013
37.5067	0.0901
37.5262	0.08741
37.5456	0.0928
37.5651	0.09472
37.5846	0.0851
37.6041	0.0901
37.6235	0.07932
37.643	0.08086
37.6625	0.09241
37.6819	0.09511
37.7014	0.07547
37.7209	0.08433
37.7404	0.08625
37.7598	0.08779
37.7793	0.08163
37.7988	0.08048
37.8183	0.07085
37.8377	0.08009
37.8572	0.09049
37.8767	0.08741
37.8961	0.07971
37.9156	0.08895
37.9351	0.08548
37.9546	0.08125
37.974	0.0928
37.9935	0.07663
38.013	0.08394
38.0325	0.09203
38.0519	0.07663
38.0714	0.07778
38.0909	0.08279
38.1103	0.08125
38.1298	0.08009
38.1493	0.08394
38.1688	0.08818
38.1882	0.0851
38.2077	0.07855
38.2272	0.06777
38.2467	0.08702
38.2661	0.08048
38.2856	0.08702
38.3051	0.07393
38.3246	0.08279
38.344	0.07085
38.3635	0.07432
38.383	0.0824
38.4025	0.08471
38.4219	0.08163
38.4414	0.08279
38.4609	0.07278
38.4804	0.09626
38.4998	0.07278
38.5193	0.08433
38.5388	0.07663
38.5582	0.08856
38.5777	0.08856
38.5972	0.09588
38.6167	0.08972
38.6361	0.10705
38.6556	0.10012
38.6751	0.09241
38.6945	0.08933
38.714	0.09203
38.7335	0.08433
38.753	0.08779
38.7724	0.10782
38.7919	0.07932
38.8114	0.09704
38.8309	0.08856
38.8503	0.09742
38.8698	0.09241
38.8893	0.1005
38.9088	0.11167
38.9282	0.09704
38.9477	0.11475
38.9672	0.10705
38.9866	0.11013
39.0061	0.11436
39.0256	0.11937
39.0451	0.12129
39.0645	0.11629
39.084	0.1082
39.1035	0.13285
39.123	0.12822
39.1424	0.11706
39.1619	0.12245
39.1814	0.11013
39.2009	0.12245
39.2203	0.11398
39.2398	0.12514
39.2593	0.09626
39.2788	0.12168
39.2982	0.11552
39.3177	0.11821
39.3372	0.12861
39.3567	0.1109
39.3761	0.12091
39.3956	0.11898
39.4151	0.11244
39.4345	0.1186
39.454	0.12437
39.4735	0.11744
39.493	0.10974
39.5124	0.13747
39.5319	0.11629
39.5514	0.11359
39.5709	0.13516
39.5903	0.14363
39.6098	0.1263
39.6293	0.12899
39.6487	0.13978
39.6682	0.13362
39.6877	0.14709
39.7072	0.15364
39.7266	0.14825
39.7461	0.12668
39.7656	0.1417
39.7851	0.13939
39.8045	0.14401
39.824	0.1571
39.8435	0.13285
39.8629	0.14594
39.8824	0.14555
39.9019	0.13747
39.9214	0.14979
39.9408	0.15017
39.9603	0.1521
39.9798	0.15787
39.9993	0.1571
40.0187	0.15826
40.0382	0.15941
40.0577	0.16712
40.0772	0.1675
40.0966	0.18098
40.1161	0.1779
40.1356	0.17597
40.1551	0.17289
40.1745	0.1933
40.194	0.1752
40.2135	0.18059
40.2329	0.18637
40.2524	0.19792
40.2719	0.19754
40.2914	0.17174
40.3108	0.19291
40.3303	0.20639
40.3498	0.19792
40.3693	0.21101
40.3887	0.20639
40.4082	0.20023
40.4277	0.19176
40.4472	0.22064
40.4666	0.20331
40.4861	0.20986
40.5056	0.21371
40.525	0.21024
40.5445	0.22911
40.564	0.2191
40.5835	0.22333
40.6029	0.23643
40.6224	0.22719
40.6419	0.23643
40.6614	0.24913
40.6808	0.2372
40.7003	0.23104
40.7198	0.24028
40.7392	0.24374
40.7587	0.22642
40.7782	0.24451
40.7977	0.23065
40.8171	0.24066
40.8366	0.25183
40.8561	0.24028
40.8756	0.2345
40.895	0.23797
40.9145	0.2449
40.934	0.23874
40.9535	0.25298
40.9729	0.23489
40.9924	0.2295
41.0119	0.23989
41.0314	0.25337
41.0508	0.25221
41.0703	0.2241
41.0898	0.24105
41.1092	0.24875
41.1287	0.24682
41.1482	0.2449
41.1677	0.24682
41.1871	0.24374
41.2066	0.21294
41.2261	0.23758
41.2456	0.21756
41.265	0.23489
41.2845	0.24644
41.304	0.23142
41.3235	0.2372
41.3429	0.23527
41.3624	0.24259
41.3819	0.22796
41.4013	0.22564
41.4208	0.22179
41.4403	0.20177
41.4598	0.21833
41.4792	0.23412
41.4987	0.22603
41.5182	0.20678
41.5376	0.20062
41.5571	0.21794
41.5766	0.196
41.5961	0.18367
41.6155	0.22064
41.635	0.19446
41.6545	0.19291
41.674	0.18637
41.6934	0.20177
41.7129	0.19908
41.7324	0.20216
41.7519	0.19022
41.7713	0.20293
41.7908	0.20601
41.8103	0.2268
41.8297	0.22333
41.8492	0.24374
41.8687	0.24875
41.8882	0.26415
41.9076	0.29149
41.9271	0.29265
41.9466	0.27262
41.9661	0.26454
41.9855	0.24682
42.005	0.25221
42.0245	0.23489
42.044	0.19022
42.0634	0.19908
42.0829	0.19869
42.1024	0.18945
42.1219	0.1625
42.1413	0.17905
42.1608	0.17135
42.1803	0.16712
42.1998	0.17251
42.2192	0.16712
42.2387	0.15364
42.2582	0.15248
42.2776	0.15518
42.2971	0.16057
42.3166	0.14902
42.3361	0.15595
42.3555	0.15056
42.375	0.14979
42.3945	0.14902
42.414	0.15402
42.4334	0.15248
42.4529	0.15171
42.4724	0.14825
42.4918	0.15133
42.5113	0.14555
42.5308	0.13978
42.5503	0.14209
42.5697	0.14786
42.5892	0.13824
42.6087	0.12822
42.6282	0.13939
42.6476	0.14132
42.6671	0.13978
42.6866	0.13208
42.706	0.13092
42.7255	0.1598
42.745	0.14016
42.7645	0.14671
42.7839	0.14055
42.8034	0.15595
42.8229	0.12784
42.8424	0.13554
42.8618	0.15171
42.8813	0.1444
42.9008	0.14786
42.9203	0.14286
42.9397	0.15287
42.9592	0.13939
42.9787	0.13516
42.9982	0.14132
43.0176	0.15441
43.0371	0.13439
43.0566	0.14594
43.0761	0.14748
43.0955	0.16057
43.115	0.14555
43.1345	0.14594
43.1539	0.1444
43.1734	0.13169
43.1929	0.14016
43.2124	0.13092
43.2318	0.14132
43.2513	0.15094
43.2708	0.15171
43.2903	0.14902
43.3097	0.14709
43.3292	0.14324
43.3487	0.15325
43.3681	0.13477
43.3876	0.14786
43.4071	0.15287
43.4266	0.15364
[truncated: 1,878 more rows]

## Sheet: Fig. S7b
2 Theta (degree)	Intensity (a.u.)
4.51892	4615
4.53839	4673
4.55786	4737
4.57734	4864
4.59681	4607
4.61628	4778
4.63576	4757
4.65523	4665
4.6747	4574
4.69418	4703
4.71365	4794
4.73312	4764
4.7526	4797
4.77207	4688
4.79154	4947
4.81102	4852
4.83049	4864
4.84996	4791
4.86944	4935
4.88891	4924
4.90838	4926
4.92786	4998
4.94733	4931
4.9668	5134
4.98628	5010
5.00575	5031
5.02522	5008
5.0447	5249
5.06417	5297
5.08364	5282
5.10312	5254
5.12259	5272
5.14206	5343
5.16154	5546
5.18101	5346
5.20048	5420
5.21996	5467
5.23943	5521
5.2589	5345
5.27838	5626
5.29785	5620
5.31732	5571
5.3368	5637
5.35627	5773
5.37574	5710
5.39522	5873
5.41469	5876
5.43416	5912
5.45364	6125
5.47311	6266
5.49258	6115
5.51206	6176
5.53153	6265
5.551	6373
5.57048	6424
5.58995	6569
5.60942	6793
5.6289	6798
5.64837	6896
5.66784	7195
5.68732	7134
5.70679	7404
5.72626	7315
5.74574	7458
5.76521	7529
5.78468	7715
5.80416	8006
5.82363	8009
5.8431	8225
5.86258	8486
5.88205	8481
5.90152	8949
5.921	8813
5.94047	9179
5.95994	9254
5.97942	9633
5.99889	9803
6.01836	9969
6.03784	10028
6.05731	10333
6.07678	10387
6.09626	10732
6.11573	10925
6.1352	10846
6.15468	11361
6.17415	11585
6.19362	11897
6.21309	12270
6.23257	12359
6.25204	12756
6.27151	13426
6.29099	13636
6.31046	14107
6.32993	14329
6.34941	14871
6.36888	15448
6.38835	16184
6.40783	16857
6.4273	17598
6.44677	18068
6.46625	18945
6.48572	19705
6.50519	20782
6.52467	21615
6.54414	22621
6.56361	23660
6.58309	24840
6.60256	25802
6.62203	27250
6.64151	28606
6.66098	29970
6.68045	32011
6.69993	33673
6.7194	36227
6.73887	38633
6.75835	41537
6.77782	44642
6.79729	48165
6.81677	52643
6.83624	57335
6.85571	62518
6.87519	68922
6.89466	76100
6.91413	84775
6.93361	94007
6.95308	105140
6.97255	118725
6.99203	133574
7.0115	151176
7.03097	171393
7.05045	195252
7.06992	223294
7.08939	255135
7.10887	292925
7.12834	333370
7.14781	377881
7.16729	423011
7.18676	467849
7.20623	501115
7.22571	525662
7.24518	535181
7.26465	525131
7.28413	498604
7.3036	459771
7.32307	412174
7.34255	360807
7.36202	312515
7.38149	266649
7.40097	227570
7.42044	195926
7.43991	167020
7.45939	145068
7.47886	126286
7.49833	109939
7.51781	97646
7.53728	86246
7.55675	76965
7.57623	68593
7.5957	62158
7.61517	56659
7.63465	51823
7.65412	47545
7.67359	43961
7.69307	40899
7.71254	38168
7.73201	35837
7.75149	33892
7.77096	32117
7.79043	30426
7.80991	28904
7.82938	27404
7.84885	26058
7.86833	25172
7.8878	24165
7.90727	22997
7.92675	22236
7.94622	21147
7.96569	20185
7.98517	19455
8.00464	18556
8.02411	17927
8.04359	17314
8.06306	16699
8.08253	16214
8.102	15702
8.12148	15124
8.14095	14799
8.16042	14210
8.1799	13742
8.19937	13501
8.21884	13077
8.23832	12885
8.25779	12400
8.27727	12139
8.29674	11754
8.31621	11251
8.33568	11145
8.35516	10903
8.37463	10477
8.3941	10435
8.41358	10176
8.43305	9774
8.45252	9736
8.472	9627
8.49147	9342
8.51094	9005
8.53042	8780
8.54989	8555
8.56936	8315
8.58884	8168
8.60831	8044
8.62778	7828
8.64726	7738
8.66673	7598
8.6862	7615
8.70568	7305
8.72515	7157
8.74462	6862
8.7641	6885
8.78357	6578
8.80304	6412
8.82252	6361
8.84199	6215
8.86146	6213
8.88094	6058
8.90041	5751
8.91988	5841
8.93936	5603
8.95883	5507
8.9783	5452
8.99778	5303
9.01725	5169
9.03672	4914
9.0562	4879
9.07567	4734
9.09514	4652
9.11462	4512
9.13409	4536
9.15356	4400
9.17304	4389
9.19251	4278
9.21198	4222
9.23146	3957
9.25093	3989
9.2704	3843
9.28988	3728
9.30935	3776
9.32882	3625
9.3483	3546
9.36777	3515
9.38724	3487
9.40672	3411
9.42619	3345
9.44566	3187
9.46514	3168
9.48461	3283
9.50408	3079
9.52356	2994
9.54303	3041
9.5625	3054
9.58198	2903
9.60145	2911
9.62092	2985
9.6404	2798
9.65987	2816
9.67934	2741
9.69882	2733
9.71829	2680
9.73776	2619
9.75724	2679
9.77671	2596
9.79618	2543
9.81566	2529
9.83513	2473
9.8546	2347
9.87408	2384
9.89355	2357
9.91302	2278
9.93249	2269
9.95197	2196
9.97144	2118
9.99091	2113
10.0104	2117
10.0299	2084
10.0493	1996
10.0688	1962
10.0883	1970
10.1077	1899
10.1272	1871
10.1467	1790
10.1662	1832
10.1856	1747
10.2051	1722
10.2246	1693
10.2441	1647
10.2635	1591
10.283	1682
10.3025	1654
10.322	1605
10.3414	1619
10.3609	1628
10.3804	1583
10.3999	1494
10.4193	1487
10.4388	1437
10.4583	1437
10.4777	1543
10.4972	1457
10.5167	1513
10.5362	1417
10.5556	1471
10.5751	1466
10.5946	1410
10.6141	1462
10.6335	1406
10.653	1364
10.6725	1426
10.692	1375
10.7114	1416
10.7309	1361
10.7504	1342
10.7698	1273
10.7893	1333
10.8088	1303
10.8283	1328
10.8477	1255
10.8672	1215
10.8867	1167
10.9062	1163
10.9256	1181
10.9451	1136
10.9646	1102
10.984	1107
11.0035	1052
11.023	1067
11.0425	1048
11.0619	1040
11.0814	1060
11.1009	1001
11.1204	1008
11.1398	983
11.1593	1023
11.1788	1001
11.1982	954
11.2177	957
11.2372	915
11.2567	915
11.2761	944
11.2956	979
11.3151	967
11.3346	921
11.354	935
11.3735	941
11.393	872
11.4125	925
11.4319	861
11.4514	923
11.4709	890
11.4903	880
11.5098	888
11.5293	838
11.5488	864
11.5683	886
11.5877	889
11.6072	857
11.6267	900
11.6461	881
11.6656	865
11.6851	889
11.7046	841
11.724	848
11.7435	884
11.763	887
11.7825	881
11.8019	846
11.8214	864
11.8409	847
11.8604	821
11.8798	857
11.8993	824
11.9188	861
11.9382	892
11.9577	851
11.9772	815
11.9967	855
12.0161	865
12.0356	845
12.0551	806
12.0746	857
12.094	811
12.1135	849
12.133	836
12.1524	882
12.1719	855
12.1914	854
12.2109	864
12.2303	836
12.2498	845
12.2693	860
12.2888	811
12.3082	841
12.3277	847
12.3472	845
12.3666	819
12.3861	813
12.4056	784
12.4251	829
12.4445	848
12.464	805
12.4835	780
12.503	816
12.5224	858
12.5419	804
12.5614	775
12.5809	849
12.6003	785
12.6198	802
12.6393	842
12.6587	900
12.6782	836
12.6977	926
12.7172	941
12.7366	883
12.7561	877
12.7756	899
12.7951	935
12.8145	902
12.834	957
12.8535	959
12.873	947
12.8924	969
12.9119	964
12.9314	897
12.9509	937
12.9703	968
12.9898	946
13.0093	979
13.0287	1027
13.0482	1093
13.0677	1097
13.0872	1006
13.1066	1021
13.1261	1040
13.1456	1073
13.1651	1097
13.1845	1027
13.204	1130
13.2235	1131
13.243	1154
13.2624	1171
13.2819	1157
13.3014	1244
13.3208	1200
13.3403	1243
13.3598	1281
13.3793	1318
13.3987	1247
13.4182	1343
13.4377	1392
13.4572	1474
13.4766	1503
13.4961	1504
13.5156	1555
13.5351	1613
13.5545	1654
13.574	1790
13.5935	1779
13.6129	1871
13.6324	1920
13.6519	2080
13.6714	2168
13.6908	2333
13.7103	2372
13.7298	2499
13.7493	2694
13.7687	2706
13.7882	3026
13.8077	3111
13.8271	3325
13.8466	3604
13.8661	3789
13.8856	4266
13.905	4432
13.9245	4917
13.944	5135
13.9635	5521
13.9829	6095
14.0024	6587
14.0219	7104
14.0414	7798
14.0608	8598
14.0803	9342
14.0998	10362
14.1192	11501
14.1387	12802
14.1582	14162
14.1777	15614
14.1971	17345
14.2166	19092
14.2361	21059
14.2556	22768
14.275	24164
14.2945	25756
14.314	27373
14.3335	28245
14.3529	28821
14.3724	28613
14.3919	27717
14.4114	26867
14.4308	25642
14.4503	23709
14.4698	22171
14.4892	20809
14.5087	19047
14.5282	17255
14.5477	15906
14.5671	14581
14.5866	13223
14.6061	12371
14.6256	10984
14.645	10020
14.6645	9417
14.684	8598
14.7035	8001
14.7229	7342
14.7424	6997
14.7619	6356
14.7813	6031
14.8008	5878
14.8203	5470
14.8398	5187
14.8592	4872
14.8787	4649
14.8982	4599
14.9177	4186
14.9371	4128
14.9566	3988
14.9761	3787
14.9955	3658
15.015	3522
15.0345	3456
15.054	3402
15.0734	3214
15.0929	3089
15.1124	3166
15.1319	3014
15.1513	2883
15.1708	2896
15.1903	2814
15.2097	2735
15.2292	2689
15.2487	2590
15.2682	2646
15.2876	2540
15.3071	2402
15.3266	2495
15.3461	2398
15.3655	2268
15.385	2322
15.4045	2340
15.424	2256
15.4434	2231
15.4629	2261
15.4824	2211
15.5018	2201
15.5213	2123
15.5408	2209
15.5603	2088
15.5798	1997
15.5992	2048
15.6187	2069
15.6382	2046
15.6576	1942
15.6771	1977
15.6966	1947
15.7161	1928
15.7355	1973
15.755	1920
15.7745	1903
15.794	1879
15.8134	1764
15.8329	1841
15.8524	1821
15.8719	1747
15.8913	1769
15.9108	1817
15.9303	1816
15.9497	1750
15.9692	1746
15.9887	1795
16.0082	1713
16.0276	1684
16.0471	1695
16.0666	1735
16.0861	1735
16.1055	1622
16.125	1593
16.1445	1676
16.1639	1647
16.1834	1624
16.2029	1568
16.2224	1640
16.2418	1592
16.2613	1595
16.2808	1591
16.3003	1608
16.3197	1563
16.3392	1636
16.3587	1535
16.3782	1515
16.3976	1584
16.4171	1548
16.4366	1535
16.456	1487
16.4755	1487
16.495	1481
16.5145	1483
16.5339	1521
16.5534	1472
16.5729	1492
16.5924	1507
16.6118	1503
16.6313	1450
16.6508	1425
16.6702	1508
16.6897	1445
16.7092	1415
16.7287	1437
16.7481	1480
16.7676	1529
16.7871	1468
16.8066	1402
16.826	1359
16.8455	1419
16.865	1401
16.8845	1471
16.9039	1415
16.9234	1387
16.9429	1387
16.9624	1428
16.9818	1403
17.0013	1433
17.0208	1398
17.0402	1382
17.0597	1442
17.0792	1364
17.0987	1440
17.1181	1372
17.1376	1429
17.1571	1438
17.1766	1417
17.196	1382
17.2155	1391
17.235	1371
17.2544	1412
17.2739	1396
17.2934	1391
17.3129	1365
17.3323	1427
17.3518	1443
17.3713	1329
17.3908	1386
17.4102	1347
17.4297	1311
17.4492	1343
17.4687	1368
17.4881	1397
17.5076	1443
17.5271	1355
17.5465	1309
17.566	1377
17.5855	1449
17.605	1355
17.6244	1337
17.6439	1376
17.6634	1383
17.6829	1350
17.7023	1368
17.7218	1342
17.7413	1432
17.7608	1321
17.7802	1407
17.7997	1378
17.8192	1388
17.8387	1319
17.8581	1263
17.8776	1296
17.8971	1340
17.9165	1424
17.936	1343
17.9555	1249
17.975	1300
17.9944	1330
18.0139	1353
18.0334	1352
18.0529	1322
18.0723	1336
18.0918	1356
18.1113	1375
18.1307	1323
18.1502	1372
18.1697	1369
18.1892	1323
18.2086	1344
18.2281	1391
18.2476	1340
18.2671	1347
18.2865	1324
18.306	1365
18.3255	1339
18.345	1311
18.3644	1380
18.3839	1327
18.4034	1281
18.4229	1318
18.4423	1337
18.4618	1324
18.4813	1266
18.5007	1252
18.5202	1290
18.5397	1319
18.5592	1301
18.5786	1331
18.5981	1307
18.6176	1270
18.6371	1305
18.6565	1305
18.676	1295
18.6955	1296
18.715	1274
18.7344	1281
18.7539	1372
18.7734	1293
18.7928	1363
18.8123	1291
18.8318	1319
18.8513	1303
18.8707	1243
18.8902	1266
18.9097	1297
18.9291	1285
18.9486	1369
18.9681	1276
18.9876	1337
19.007	1319
19.0265	1316
19.046	1339
19.0655	1241
19.0849	1262
19.1044	1251
19.1239	1340
19.1434	1306
19.1628	1351
19.1823	1253
19.2018	1332
19.2213	1356
19.2407	1382
19.2602	1369
19.2797	1275
19.2992	1313
19.3186	1328
19.3381	1375
19.3576	1250
19.377	1282
19.3965	1342
19.416	1368
19.4355	1394
19.4549	1419
19.4744	1386
19.4939	1339
19.5133	1354
19.5328	1379
19.5523	1349
19.5718	1337
19.5912	1259
19.6107	1328
19.6302	1364
19.6497	1366
19.6691	1373
19.6886	1360
19.7081	1328
19.7276	1374
19.747	1342
19.7665	1346
19.786	1412
19.8055	1288
19.8249	1322
19.8444	1370
19.8639	1367
19.8834	1301
19.9028	1323
19.9223	1364
19.9418	1359
19.9612	1383
19.9807	1386
20.0002	1404
20.0197	1437
20.0391	1292
20.0586	1401
20.0781	1398
20.0975	1356
20.117	1416
20.1365	1353
20.156	1425
20.1754	1397
20.1949	1407
20.2144	1406
20.2339	1369
20.2533	1469
20.2728	1494
20.2923	1491
20.3118	1467
20.3312	1491
20.3507	1507
20.3702	1479
20.3896	1517
20.4091	1435
20.4286	1521
20.4481	1492
20.4675	1441
20.487	1608
20.5065	1535
20.526	1544
20.5454	1550
20.5649	1564
20.5844	1621
20.6039	1557
20.6233	1624
20.6428	1651
20.6623	1624
20.6818	1684
20.7012	1656
20.7207	1689
20.7402	1740
20.7596	1771
20.7791	1844
20.7986	1788
20.8181	1797
20.8375	1794
20.857	1833
20.8765	1974
20.896	1841
20.9154	1905
20.9349	1865
20.9544	2051
20.9738	2067
20.9933	2144
21.0128	2165
21.0323	2230
21.0517	2259
21.0712	2373
21.0907	2363
21.1102	2423
21.1296	2558
21.1491	2677
21.1686	2729
21.1881	2904
21.2075	3013
21.227	3126
21.2465	3299
21.266	3487
21.2854	3699
21.3049	3803
21.3244	4021
21.3438	4296
21.3633	4522
21.3828	4550
21.4023	4808
21.4217	4923
21.4412	5031
21.4607	5314
21.4802	5194
21.4996	5193
21.5191	5006
21.5386	4859
21.5581	4661
21.5775	4515
21.597	4382
21.6165	3946
21.6359	3759
21.6554	3560
21.6749	3402
21.6944	3068
21.7138	2781
21.7333	2712
21.7528	2582
21.7723	2391
21.7917	2245
21.8112	2165
21.8307	2018
21.8501	2000
21.8696	1931
21.8891	1791
21.9086	1715
21.928	1741
21.9475	1570
21.967	1534
21.9865	1566
22.0059	1441
22.0254	1457
22.0449	1425
22.0644	1373
22.0838	1437
22.1033	1396
22.1228	1363
22.1423	1387
22.1617	1305
22.1812	1316
22.2007	1363
22.2201	1319
22.2396	1306
22.2591	1314
22.2786	1256
22.298	1280
22.3175	1267
22.337	1273
22.3564	1272
22.3759	1281
22.3954	1292
22.4149	1205
22.4343	1237
22.4538	1222
22.4733	1242
22.4928	1308
22.5122	1215
22.5317	1274
22.5512	1259
22.5707	1244
22.5901	1272
22.6096	1225
22.6291	1246
22.6486	1206
22.668	1238
22.6875	1189
22.707	1212
22.7264	1205
22.7459	1235
22.7654	1215
22.7849	1230
22.8043	1205
22.8238	1195
22.8433	1233
22.8628	1182
22.8822	1301
22.9017	1241
22.9212	1204
22.9407	1211
22.9601	1265
22.9796	1171
22.9991	1168
23.0186	1169
23.038	1329
23.0575	1168
23.077	1206
23.0964	1246
23.1159	1196
23.1354	1278
23.1549	1210
23.1743	1276
23.1938	1195
23.2133	1261
23.2327	1202
23.2522	1248
23.2717	1263
23.2912	1265
23.3106	1258
23.3301	1228
23.3496	1189
23.3691	1231
23.3885	1226
23.408	1249
23.4275	1274
23.447	1278
23.4664	1208
23.4859	1262
23.5054	1259
23.5249	1217
23.5443	1258
23.5638	1188
23.5833	1247
23.6028	1236
23.6222	1247
23.6417	1226
23.6612	1237
23.6806	1211
23.7001	1193
23.7196	1287
23.7391	1303
23.7585	1241
23.778	1304
23.7975	1252
23.8169	1328
23.8364	1296
23.8559	1199
23.8754	1257
23.8949	1215
23.9143	1162
23.9338	1274
23.9533	1253
23.9727	1291
23.9922	1186
24.0117	1225
24.0312	1320
24.0506	1284
24.0701	1207
24.0896	1160
24.109	1294
24.1285	1266
24.148	1248
24.1675	1209
24.1869	1155
24.2064	1213
24.2259	1263
24.2454	1257
24.2648	1209
24.2843	1300
24.3038	1189
24.3233	1204
24.3427	1282
24.3622	1226
24.3817	1226
24.4012	1223
24.4206	1267
24.4401	1211
24.4596	1234
24.4791	1227
24.4985	1291
24.518	1170
24.5375	1205
24.5569	1166
24.5764	1195
24.5959	1234
24.6154	1255
24.6348	1226
24.6543	1211
24.6738	1284
24.6932	1229
24.7127	1249
24.7322	1216
24.7517	1279
24.7711	1217
24.7906	1264
24.8101	1260
24.8296	1217
24.849	1251
24.8685	1245
24.888	1219
24.9075	1239
24.9269	1219
24.9464	1250
24.9659	1154
24.9854	1190
25.0048	1311
25.0243	1223
25.0438	1250
25.0632	1195
25.0827	1228
25.1022	1199
25.1217	1256
25.1411	1226
25.1606	1282
25.1801	1226
25.1996	1230
25.219	1231
25.2385	1252
25.258	1237
25.2775	1188
25.2969	1232
25.3164	1182
25.3359	1231
25.3553	1307
25.3748	1280
25.3943	1201
25.4138	1263
25.4332	1258
25.4527	1254
25.4722	1190
25.4917	1234
25.5111	1292
25.5306	1243
25.5501	1169
25.5695	1224
25.589	1291
25.6085	1275
25.628	1251
25.6474	1273
25.6669	1203
25.6864	1237
25.7059	1223
25.7253	1282
25.7448	1248
25.7643	1254
25.7838	1274
25.8032	1264
25.8227	1322
25.8422	1327
25.8617	1244
25.8811	1218
25.9006	1263
25.9201	1307
25.9395	1286
25.959	1253
25.9785	1239
25.998	1261
26.0174	1280
26.0369	1302
26.0564	1271
26.0758	1359
26.0953	1321
26.1148	1289
26.1343	1267
26.1537	1274
26.1732	1283
26.1927	1275
26.2122	1229
26.2316	1217
26.2511	1332
26.2706	1262
26.2901	1340
26.3095	1271
26.329	1310
26.3485	1218
26.368	1316
26.3874	1296
26.4069	1253
26.4264	1292
26.4459	1287
26.4653	1265
26.4848	1254
26.5043	1311
26.5237	1288
26.5432	1331
26.5627	1258
26.5822	1304
26.6016	1311
26.6211	1308
26.6406	1218
26.66	1309
26.6795	1371
26.699	1261
26.7185	1295
26.738	1334
26.7574	1348
26.7769	1306
26.7964	1278
26.8158	1286
26.8353	1290
26.8548	1300
26.8743	1313
26.8937	1346
26.9132	1291
26.9327	1327
26.9521	1346
26.9716	1351
26.9911	1356
27.0106	1328
27.03	1405
27.0495	1325
27.069	1347
27.0885	1350
27.1079	1397
27.1274	1328
27.1469	1330
27.1664	1388
27.1858	1416
27.2053	1440
27.2248	1410
27.2443	1382
27.2637	1460
27.2832	1472
27.3027	1419
27.3222	1414
27.3416	1472
27.3611	1441
27.3806	1442
27.4	1469
27.4195	1545
27.439	1483
27.4585	1422
27.4779	1511
27.4974	1606
27.5169	1567
27.5363	1563
27.5558	1593
27.5753	1570
27.5948	1514
27.6142	1652
27.6337	1618
27.6532	1606
27.6727	1677
27.6921	1756
27.7116	1715
27.7311	1696
27.7506	1765
27.77	1756
27.7895	1849
27.809	1793
27.8285	1772
27.8479	1906
27.8674	2009
27.8869	1907
27.9063	1933
27.9258	1934
27.9453	1963
27.9648	2085
27.9842	2068
28.0037	2116
28.0232	2146
28.0427	2235
28.0621	2221
28.0816	2269
28.1011	2366
28.1206	2459
28.14	2496
28.1595	2516
28.179	2804
28.1985	2843
28.2179	2859
28.2374	2974
28.2569	3198
28.2763	3256
28.2958	3395
28.3153	3601
28.3348	3787
28.3542	3998
28.3737	4286
28.3932	4496
28.4126	4917
28.4321	5174
28.4516	5515
28.4711	6016
28.4905	6504
28.51	7133
28.5295	7792
28.549	8378
28.5684	9101
28.5879	10086
28.6074	10545
28.6269	11652
28.6463	12152
28.6658	12722
28.6853	13574
28.7048	13872
28.7242	14418
28.7437	14685
28.7632	14702
28.7826	14443
28.8021	14061
28.8216	13758
28.8411	13271
28.8605	12714
28.88	11956
28.8995	11371
28.919	10542
28.9384	9804
28.9579	9208
28.9774	8468
28.9968	7790
29.0163	7316
29.0358	6805
29.0553	6297
29.0747	5935
29.0942	5524
29.1137	5155
29.1332	4852
29.1526	4545
29.1721	4224
29.1916	3954
29.2111	3745
29.2305	3657
29.25	3384
29.2695	3241
29.2889	2990
29.3084	3025
29.3279	2846
29.3474	2669
29.3668	2572
29.3863	2442
29.4058	2356
29.4253	2300
29.4447	2291
29.4642	2163
29.4837	2121
29.5032	2014
29.5226	1972
29.5421	1897
29.5616	1825
29.5811	1891
29.6005	1874
29.62	1747
29.6395	1735
29.6589	1743
29.6784	1701
29.6979	1680
29.7174	1599
29.7368	1621
29.7563	1591
29.7758	1609
29.7952	1509
29.8147	1553
29.8342	1564
29.8537	1601
29.8731	1520
29.8926	1471
29.9121	1491
29.9316	1473
29.951	1515
29.9705	1451
29.99	1416
30.0095	1444
30.0289	1412
30.0484	1397
30.0679	1429
30.0874	1382
30.1068	1444
30.1263	1365
30.1458	1336
30.1653	1412
30.1847	1367
30.2042	1310
30.2237	1309
30.2431	1330
30.2626	1377
30.2821	1309
30.3016	1309
30.321	1282
30.3405	1299
30.36	1306
30.3794	1293
30.3989	1268
30.4184	1274
30.4379	1216
30.4574	1264
30.4768	1267
30.4963	1271
30.5158	1287
30.5352	1211
30.5547	1227
30.5742	1231
30.5937	1249
30.6131	1153
30.6326	1244
30.6521	1293
30.6715	1204
30.691	1198
30.7105	1268
30.73	1187
30.7494	1204
30.7689	1261
30.7884	1193
30.8079	1238
30.8273	1183
30.8468	1214
30.8663	1095
30.8858	1183
30.9052	1131
30.9247	1200
30.9442	1139
30.9637	1181
30.9831	1171
31.0026	1169
31.0221	1179
31.0416	1125
31.061	1147
31.0805	1173
31.1	1164
31.1194	1114
31.1389	1188
31.1584	1163
31.1779	1159
31.1973	1122
31.2168	1133
31.2363	1138
31.2557	1172
31.2752	1136
31.2947	1139
31.3142	1158
31.3336	1126
31.3531	1152
31.3726	1185
31.3921	1155
31.4115	1054
31.431	1159
31.4505	1163
31.47	1109
31.4894	1195
31.5089	1131
31.5284	1140
31.5479	1037
31.5673	1106
31.5868	1120
31.6063	1125
31.6258	1122
31.6452	1146
31.6647	1122
31.6842	1087
31.7036	1098
31.7231	1047
31.7426	1143
31.7621	1033
31.7815	1087
31.801	1065
31.8205	1115
31.84	1129
31.8594	1049
31.8789	1063
31.8984	1032
31.9179	1060
31.9373	1066
31.9568	1074
31.9763	1075
31.9957	1089
32.0152	1023
32.0347	1031
32.0542	1025
32.0736	1027
32.0931	1049
32.1126	1027
32.132	1048
32.1515	1083
32.171	1018
32.1905	1011
32.2099	981
32.2294	1027
32.2489	1090
32.2684	1021
32.2878	1050
32.3073	950
32.3268	1007
32.3463	1032
32.3657	1071
32.3852	966
32.4047	1016
32.4241	1016
32.4436	970
32.4631	1047
32.4826	1034
32.502	968
32.5215	1024
32.541	982
32.5605	1004
32.5799	1007
32.5994	973
32.6189	1006
32.6384	976
32.6578	979
32.6773	963
32.6968	1004
32.7163	923
32.7357	990
32.7552	982
32.7747	1057
32.7941	1041
32.8136	913
32.8331	1020
32.8526	1004
32.872	978
32.8915	960
32.911	1009
32.9305	939
32.9499	977
32.9694	973
32.9889	867
33.0084	996
33.0278	986
33.0473	1002
33.0668	906
33.0862	958
33.1057	940
33.1252	934
33.1447	1003
33.1641	907
33.1836	943
33.2031	968
33.2226	968
33.242	969
33.2615	922
33.281	961
33.3004	901
33.3199	970
33.3394	936
33.3589	958
33.3783	909
33.3978	915
33.4173	940
33.4368	898
33.4562	919
33.4757	962
33.4952	890
33.5147	932
33.5341	922
33.5536	902
33.5731	960
33.5926	921
33.612	896
33.6315	889
33.651	952
33.6704	920
33.6899	894
33.7094	906
33.7289	944
33.7483	946
33.7678	945
33.7873	913
33.8068	809
33.8262	878
33.8457	874
33.8652	827
33.8847	882
33.9041	871
33.9236	848
33.9431	900
33.9625	835
33.982	865
34.0015	853
34.021	875
34.0404	895
34.0599	931
34.0794	889
34.0988	879
34.1183	886
34.1378	938
34.1573	941
34.1767	853
34.1962	910
34.2157	831
34.2352	892
34.2546	933
34.2741	922
34.2936	810
34.3131	957
34.3325	881
34.352	887
34.3715	872
34.3909	920
34.4104	866
34.4299	841
34.4494	860
34.4689	893
34.4883	900
34.5078	897
34.5273	908
34.5467	919
34.5662	925
34.5857	877
34.6052	892
34.6246	932
34.6441	944
34.6636	860
34.6831	919
34.7025	929
34.722	917
34.7415	894
34.761	875
34.7804	939
34.7999	906
34.8194	876
34.8388	891
34.8583	980
34.8778	914
34.8973	1006
34.9167	867
34.9362	977
34.9557	957
34.9751	928
34.9946	985
35.0141	957
35.0336	986
35.053	949
35.0725	967
35.092	947
35.1115	938
35.1309	993
35.1504	957
35.1699	955
35.1894	970
35.2088	985
35.2283	1001
35.2478	1009
35.2672	1015
35.2867	987
35.3062	990
35.3257	1053
35.3451	1075
35.3646	1004
35.3841	1070
35.4036	1131
35.423	1127
35.4425	1078
35.462	1157
35.4815	1116
35.5009	1107
35.5204	1197
35.5399	1197
35.5594	1222
35.5788	1245
35.5983	1276
35.6178	1304
35.6372	1347
35.6567	1425
35.6762	1440
35.6957	1555
35.7151	1504
35.7346	1720
35.7541	1776
35.7736	1778
35.793	1967
35.8125	2106
35.832	2124
35.8514	2421
35.8709	2469
35.8904	2775
35.9099	2968
35.9293	3156
35.9488	3474
35.9683	3792
35.9878	4046
36.0072	4354
36.0267	4541
36.0462	5027
36.0657	5221
36.0851	5517
36.1046	5968
36.1241	6109
36.1435	6235
36.163	6404
36.1825	6366
36.202	6391
36.2214	6273
36.2409	6183
36.2604	6088
36.2799	5896
36.2993	5606
36.3188	5467
36.3383	5052
36.3578	4942
36.3772	4728
36.3967	4333
36.4162	4017
36.4357	3754
36.4551	3493
36.4746	3384
36.4941	3142
36.5136	2951
36.533	2620
36.5525	2604
36.572	2423
36.5914	2219
36.6109	2186
36.6304	2048
36.6499	1990
36.6693	1826
36.6888	1712
36.7083	1600
36.7278	1559
36.7472	1519
36.7667	1501
36.7862	1441
36.8056	1323
36.8251	1264
36.8446	1221
36.8641	1202
36.8835	1178
36.903	1104
36.9225	1106
36.9419	1075
36.9614	1006
36.9809	935
37.0004	928
37.0198	1004
37.0393	939
37.0588	972
37.0783	991
37.0977	912
37.1172	908
37.1367	908
37.1562	885
37.1756	855
37.1951	862
37.2146	843
37.2341	796
37.2535	900
37.273	835
37.2925	806
37.312	820
37.3314	841
37.3509	759
37.3704	846
37.3898	777
37.4093	784
37.4288	794
37.4483	751
37.4677	709
37.4872	722
37.5067	753
37.5262	726
37.5456	732
37.5651	704
37.5846	743
37.6041	754
37.6235	758
37.643	685
37.6625	696
37.6819	694
37.7014	751
37.7209	728
37.7404	743
37.7598	731
37.7793	724
37.7988	683
37.8183	664
37.8377	747
37.8572	705
37.8767	699
37.8961	669
37.9156	698
37.9351	700
37.9546	669
37.974	709
37.9935	679
38.013	716
38.0325	629
38.0519	701
38.0714	670
38.0909	706
38.1103	638
38.1298	661
38.1493	654
38.1688	650
38.1882	680
38.2077	670
38.2272	691
38.2467	692
38.2661	670
38.2856	679
38.3051	662
38.3246	652
38.344	670
38.3635	670
38.383	621
38.4025	629
38.4219	657
38.4414	660
38.4609	586
38.4804	672
38.4998	631
38.5193	654
38.5388	676
38.5582	628
38.5777	613
38.5972	661
38.6167	692
38.6361	668
38.6556	657
38.6751	612
38.6945	610
38.714	642
38.7335	658
38.753	626
38.7724	650
38.7919	673
38.8114	676
38.8309	686
38.8503	617
38.8698	658
38.8893	665
38.9088	650
38.9282	618
38.9477	579
38.9672	614
38.9866	620
39.0061	607
39.0256	660
39.0451	665
39.0645	665
39.084	679
39.1035	601
39.123	632
39.1424	597
39.1619	634
39.1814	618
39.2009	565
39.2203	613
39.2398	604
39.2593	617
39.2788	640
39.2982	645
39.3177	600
39.3372	561
39.3567	657
39.3761	638
39.3956	617
39.4151	654
39.4345	612
39.454	641
39.4735	662
39.493	617
39.5124	598
39.5319	605
39.5514	616
39.5709	617
39.5903	614
39.6098	667
39.6293	613
39.6487	606
39.6682	617
39.6877	658
39.7072	608
39.7266	628
39.7461	601
39.7656	585
39.7851	580
39.8045	653
39.824	596
39.8435	628
39.8629	619
39.8824	593
39.9019	627
39.9214	650
39.9408	582
39.9603	572
39.9798	565
39.9993	626
40.0187	653
40.0382	602
40.0577	574
40.0772	625
40.0966	611
40.1161	607
40.1356	586
40.1551	618
40.1745	553
40.194	597
40.2135	583
40.2329	583
40.2524	625
40.2719	546
40.2914	546
40.3108	605
40.3303	604
40.3498	581
40.3693	587
40.3887	586
40.4082	607
40.4277	595
40.4472	578
40.4666	592
40.4861	575
40.5056	604
40.525	608
40.5445	607
40.564	571
40.5835	587
40.6029	645
40.6224	580
40.6419	618
40.6614	594
40.6808	612
40.7003	609
40.7198	584
40.7392	632
40.7587	607
40.7782	581
40.7977	565
40.8171	599
40.8366	579
40.8561	621
40.8756	581
40.895	586
40.9145	593
40.934	575
40.9535	588
40.9729	558
40.9924	557
41.0119	590
41.0314	586
41.0508	564
41.0703	676
41.0898	621
41.1092	596
41.1287	561
41.1482	594
41.1677	622
41.1871	597
41.2066	607
41.2261	600
41.2456	592
41.265	597
41.2845	600
41.304	570
41.3235	583
41.3429	558
41.3624	543
41.3819	564
41.4013	564
41.4208	576
41.4403	569
41.4598	591
41.4792	578
41.4987	664
41.5182	588
41.5376	551
41.5571	555
41.5766	565
41.5961	615
41.6155	611
41.635	573
41.6545	621
41.674	623
41.6934	615
41.7129	588
41.7324	600
41.7519	642
41.7713	581
41.7908	608
41.8103	592
41.8297	602
41.8492	627
41.8687	618
41.8882	627
41.9076	645
41.9271	659
41.9466	605
41.9661	584
41.9855	576
42.005	656
42.0245	645
42.044	637
42.0634	635
42.0829	652
42.1024	591
42.1219	613
42.1413	684
42.1608	625
42.1803	635
42.1998	641
42.2192	654
42.2387	668
42.2582	651
42.2776	629
42.2971	626
42.3166	675
42.3361	595
42.3555	631
42.375	650
42.3945	620
42.414	672
42.4334	670
42.4529	649
42.4724	657
42.4918	688
42.5113	642
42.5308	630
42.5503	603
42.5697	650
42.5892	683
42.6087	645
42.6282	600
42.6476	666
42.6671	704
42.6866	703
42.706	641
42.7255	680
42.745	686
42.7645	680
42.7839	751
42.8034	750
42.8229	677
42.8424	734
42.8618	739
42.8813	724
42.9008	719
42.9203	786
42.9397	739
42.9592	780
42.9787	759
42.9982	762
43.0176	811
43.0371	790
43.0566	841
43.0761	750
43.0955	874
43.115	844
43.1345	931
43.1539	903
43.1734	927
43.1929	937
43.2124	967
43.2318	1045
43.2513	1057
43.2708	1016
43.2903	1080
43.3097	1118
43.3292	1168
43.3487	1255
43.3681	1306
43.3876	1395
43.4071	1403
43.4266	1484
[truncated: 1,878 more rows]

## Sheet: Fig. S8
Raman shift (cm-1)	Intensity (a.u.)
100.497	0.55875
101.461	0.57714
102.425	0.57345
103.39	0.54768
104.354	0.49984
105.318	0.42993
106.282	0.36368
107.247	0.24795
108.211	0.06405
109.175	-0.17187
110.139	-0.41357
111.104	-0.63315
112.068	-0.80199
113.032	-0.89575
113.996	-0.90102
114.961	-0.80825
115.925	-0.61522
116.889	-0.31911
117.853	0.07209
118.817	0.52456
119.782	0.97825
120.746	1.35743
121.71	1.59884
122.674	1.67631
123.639	1.60314
124.603	1.44527
125.567	1.29034
126.531	1.20491
127.496	1.20302
128.46	1.24479
129.424	1.26663
130.388	1.20708
131.352	1.02614
132.317	0.72637
133.281	0.35237
134.245	-0.01634
135.209	-0.28804
136.174	-0.38276
137.138	-0.26366
138.102	0.03881
139.066	0.43182
140.031	0.79115
140.995	1.00386
141.959	1.00621
142.923	0.80092
143.888	0.45354
144.852	0.068
145.816	-0.24379
146.78	-0.39469
147.744	-0.34957
148.709	-0.12444
149.673	0.22473
150.637	0.61506
151.601	0.95791
152.566	1.17975
153.53	1.24986
154.494	1.18897
155.458	1.06056
156.423	0.95068
157.387	0.9309
158.351	1.03412
159.315	1.25028
160.28	1.53404
161.244	1.8193
162.208	2.04597
163.172	2.19316
164.137	2.28251
165.101	2.35653
166.065	2.45671
167.029	2.60934
167.993	2.82314
168.958	3.08938
169.922	3.38905
170.886	3.69844
171.85	3.99971
172.815	4.28489
173.779	4.55397
174.743	4.8136
175.707	5.07157
176.672	5.33143
177.636	5.58472
178.6	5.82016
179.564	6.0356
180.528	6.24013
181.493	6.453
182.457	6.70158
183.421	7.01394
184.385	7.41051
185.35	7.89113
186.314	8.44504
187.278	9.0542
188.242	9.70902
189.207	10.41
190.171	11.1625
191.135	11.9678
192.099	12.8208
193.064	13.7086
194.028	14.6243
194.992	15.5538
195.956	16.4804
196.92	17.3833
197.885	18.2354
198.849	19.0014
199.813	19.6462
200.777	20.1379
201.742	20.4606
202.706	20.6071
203.67	20.5871
204.634	20.4158
205.599	20.1101
206.563	19.6816
207.527	19.1317
208.491	18.4604
209.455	17.6892
210.42	16.8693
211.384	16.0649
212.348	15.3245
213.312	14.6731
214.277	14.1128
215.241	13.6249
216.205	13.1816
217.169	12.758
218.133	12.3405
219.098	11.9315
220.062	11.552
221.026	11.2278
221.99	10.9825
222.955	10.8275
223.919	10.7551
224.883	10.7427
225.847	10.7677
226.812	10.8187
227.776	10.8854
228.74	10.9438
229.704	10.9628
230.669	10.9168
231.633	10.7964
232.597	10.6123
233.561	10.3936
234.525	10.1813
235.49	10.0152
236.454	9.92717
237.418	9.92911
238.382	10.0126
239.347	10.1597
240.311	10.3516
241.275	10.5659
242.239	10.7732
243.204	10.9387
244.168	11.0361
245.132	11.0519
246.096	10.9896
247.06	10.8746
248.025	10.7505
248.989	10.6639
249.953	10.6483
250.917	10.7063
251.882	10.8175
252.846	10.9487
253.81	11.0713
254.774	11.1652
255.739	11.2187
256.703	11.2288
257.667	11.1985
258.631	11.1279
259.596	11.0137
260.56	10.8559
261.524	10.6691
262.488	10.4774
263.452	10.3085
264.417	10.187
265.381	10.129
266.345	10.1341
267.309	10.1772
268.274	10.2244
269.238	10.2461
270.202	10.2302
271.166	10.1845
272.131	10.1416
273.095	10.1491
274.059	10.2406
275.023	10.4086
275.988	10.6061
276.952	10.7682
277.916	10.8531
278.88	10.8487
279.844	10.7762
280.809	10.6793
281.773	10.609
282.737	10.6021
283.701	10.662
284.666	10.7628
285.63	10.8739
286.594	10.9683
287.558	11.0261
288.523	11.0252
289.487	10.9491
290.451	10.7935
291.415	10.5684
292.38	10.2946
293.344	9.99885
294.308	9.70697
295.272	9.43855
296.236	9.19301
297.201	8.95514
298.165	8.70774
299.129	8.44591
300.093	8.18544
301.058	7.96136
302.022	7.81386
302.986	7.77884
303.95	7.86759
304.915	8.06302
305.879	8.32113
306.843	8.57772
307.807	8.76478
308.772	8.83212
309.736	8.76443
310.7	8.58663
311.664	8.35285
312.628	8.13793
313.593	8.00885
314.557	8.00192
315.521	8.10587
316.485	8.26754
317.45	8.42275
318.414	8.52754
319.378	8.56942
320.342	8.55588
321.307	8.48591
322.271	8.3659
323.235	8.21081
324.199	8.04369
325.163	7.89411
326.128	7.80463
327.092	7.82125
328.056	7.96387
329.02	8.20412
329.985	8.48333
330.949	8.7223
331.913	8.85461
332.877	8.84913
333.842	8.72715
334.806	8.55723
335.77	8.43372
336.734	8.44944
337.699	8.66739
338.663	9.09018
339.627	9.66879
340.591	10.3149
341.555	10.9268
342.52	11.4168
343.484	11.7392
344.448	11.9134
345.412	12.0225
346.377	12.1746
347.341	12.4576
348.305	12.8905
349.269	13.4276
350.233	13.9793
351.198	14.4507
352.162	14.7744
353.126	14.9449
354.091	15.0226
355.055	15.0923
356.019	15.2049
356.983	15.369
357.947	15.5672
358.912	15.7997
359.876	16.0639
360.84	16.3581
361.804	16.6779
362.769	17.0103
363.733	17.3191
364.697	17.547
365.661	17.6494
366.625	17.6385
367.59	17.5644
368.554	17.5014
369.518	17.4898
370.482	17.5398
371.447	17.6343
372.411	17.7359
373.375	17.803
374.339	17.8151
375.304	17.7897
376.268	17.7645
377.232	17.7353
378.196	17.6713
379.161	17.5328
380.125	17.32
381.089	17.0624
382.053	16.8026
383.017	16.584
383.982	16.438
384.946	16.3722
385.91	16.3679
386.874	16.3782
387.839	16.3644
388.803	16.3012
389.767	16.1859
390.731	16.0339
391.696	15.863
392.66	15.6858
393.624	15.5076
394.588	15.3208
395.553	15.1176
396.517	14.8998
397.481	14.675
398.445	14.4483
399.409	14.2165
400.374	13.9781
401.338	13.7278
402.302	13.4644
403.266	13.1995
404.231	12.9504
405.195	12.7319
406.159	12.5615
407.123	12.4533
408.087	12.4139
409.052	12.422
410.016	12.4359
410.98	12.412
411.945	12.3232
412.909	12.1719
413.873	11.9886
414.837	11.8094
415.801	11.6632
416.766	11.5644
417.73	11.5127
418.694	11.4855
419.658	11.4374
420.623	11.3195
421.587	11.0995
422.551	10.7764
423.515	10.3822
424.479	9.97142
425.444	9.60531
426.408	9.32832
427.372	9.157
428.336	9.08306
429.301	9.06499
430.265	9.03999
431.229	8.94685
432.193	8.74496
433.158	8.42541
434.122	8.01511
435.086	7.57188
436.05	7.16811
437.014	6.86438
437.979	6.70308
438.943	6.70684
439.907	6.85088
440.872	7.06298
441.836	7.24675
442.8	7.30917
443.764	7.18501
444.728	6.85533
445.693	6.35503
446.657	5.76246
447.621	5.16178
448.585	4.63567
449.55	4.23613
450.514	3.97256
451.478	3.81318
452.442	3.70241
453.406	3.58545
454.371	3.43294
455.335	3.25062
456.299	3.07504
457.263	2.93849
458.228	2.85279
459.192	2.80433
460.156	2.75039
461.12	2.63782
462.085	2.4252
463.049	2.09841
464.013	1.68133
464.977	1.23241
465.942	0.8294
466.906	0.54827
467.87	0.42773
468.834	0.46312
469.798	0.61284
470.763	0.82429
471.727	1.03903
472.691	1.19745
473.655	1.25562
474.62	1.1973
475.584	1.03366
476.548	0.79656
477.512	0.5301
478.477	0.28738
479.441	0.10943
480.405	0.01946
481.369	0.01674
482.334	0.08183
483.298	0.19467
484.262	0.34056
485.226	0.50802
486.19	0.68546
487.155	0.86021
488.119	1.01624
489.083	1.12834
490.047	1.17409
491.012	1.15177
491.976	1.0874
492.94	1.01981
493.904	0.97458
494.868	0.95915
495.833	0.96822
496.797	0.99707
497.761	1.03904
498.726	1.08268
499.69	1.12346
500.654	1.16593
501.618	1.21977
502.582	1.29673
503.547	1.40381
504.511	1.55356
505.475	1.75061
506.439	1.98259
507.404	2.2149
508.368	2.40302
509.332	2.50772
510.296	2.50375
511.26	2.39041
512.225	2.21126
513.189	2.04009
514.153	1.94382
515.117	1.93557
516.082	1.97942
517.046	2.02136
518.01	2.03546
518.974	2.02002
519.939	1.9884
520.903	1.96446
521.867	1.97427
522.831	2.03667
523.795	2.1507
524.76	2.28363
525.724	2.39266
526.688	2.43388
527.653	2.38951
528.617	2.27724
529.581	2.13844
530.545	2.03116
531.509	2.00328
532.474	2.0751
533.438	2.23543
534.402	2.45075
535.366	2.69459
536.331	2.95676
537.295	3.22859
538.259	3.50411
539.223	3.76122
540.188	3.98441
541.152	4.16082
542.116	4.27469
543.08	4.32951
544.044	4.37433
545.009	4.49112
545.973	4.75024
546.937	5.15364
547.901	5.65134
548.866	6.16525
549.83	6.62866
550.794	6.99587
551.758	7.25373
552.722	7.42519
553.687	7.55211
554.651	7.66219
555.615	7.76343
556.58	7.86593
557.544	8.00136
558.508	8.19983
559.472	8.46863
560.436	8.78826
561.401	9.12715
562.365	9.44895
563.329	9.72984
564.293	9.97375
565.258	10.2194
566.222	10.5207
567.186	10.9083
568.15	11.3736
569.115	11.8786
570.079	12.3749
571.043	12.8213
572.007	13.1942
572.971	13.5032
573.936	13.7801
574.9	14.0539
575.864	14.3323
576.828	14.5978
577.793	14.8228
578.757	14.987
579.721	15.0847
580.685	15.1285
581.649	15.1479
582.614	15.1801
583.578	15.2522
584.542	15.3761
585.506	15.5518
586.471	15.7703
587.435	16.0087
588.399	16.2317
589.363	16.4084
590.328	16.5267
591.292	16.6047
592.256	16.6725
593.22	16.7594
594.185	16.8833
595.149	17.0399
596.113	17.1996
597.077	17.3179
598.042	17.3533
599.006	17.2954
599.97	17.1602
600.934	16.9884
601.898	16.8234
602.863	16.7096
603.827	16.6872
604.791	16.7714
605.755	16.9458
606.72	17.1714
607.684	17.4107
608.648	17.6438
609.612	17.8543
610.577	18.0343
611.541	18.1826
612.505	18.3015
613.469	18.4016
614.433	18.49
615.398	18.5706
616.362	18.6446
617.326	18.7144
618.29	18.7827
619.255	18.8441
620.219	18.8876
621.183	18.9013
622.147	18.868
623.112	18.7762
624.076	18.635
625.04	18.4777
626.004	18.347
626.968	18.2662
627.933	18.2251
628.897	18.1936
629.861	18.1405
630.825	18.0497
631.79	17.9193
632.754	17.7558
633.718	17.5705
634.682	17.3608
635.647	17.1122
636.611	16.8144
637.575	16.4689
638.539	16.0924
639.504	15.7193
640.468	15.3971
641.432	15.1612
642.396	14.9976
643.361	14.8375
644.325	14.6011
645.289	14.2475
646.253	13.7979
647.217	13.3307
648.182	12.9576
649.146	12.7705
650.11	12.7787
651.074	12.8997
652.039	13.0131
653.003	13.0232
653.967	12.898
654.931	12.6641
655.895	12.3935
656.86	12.1655
657.824	12.0181
658.788	11.9139
659.752	11.7706
660.717	11.5344
661.681	11.2246
662.645	10.9184
663.609	10.7181
664.574	10.7007
665.538	10.8768
666.502	11.1647
667.466	11.4315
668.431	11.5611
669.395	11.5053
670.359	11.2858
671.323	10.9694
672.288	10.6346
673.252	10.3506
674.216	10.1517
675.18	10.0288
676.144	9.95099
677.109	9.89467
678.073	9.84411
679.037	9.79479
680.001	9.74356
680.966	9.67977
681.93	9.57717
682.894	9.40472
683.858	9.14674
684.822	8.81231
685.787	8.43653
686.751	8.07425
687.715	7.77208
688.679	7.55609
689.644	7.42413
690.608	7.35222
691.572	7.30353
692.536	7.24133
693.501	7.14668
694.465	7.03838
695.429	6.95444
696.393	6.92317
697.357	6.94114
698.322	6.98184
699.286	7.01199
700.25	7.01044
701.215	6.97556
702.179	6.93633
703.143	6.9341
704.107	7.00593
705.071	7.16123
706.036	7.37178
707	7.58613
707.964	7.74831
708.928	7.81187
709.893	7.75682
710.857	7.60237
711.821	7.40091
712.785	7.2095
713.75	7.07552
714.714	7.03887
715.678	7.12103
716.642	7.3162
717.606	7.5902
718.571	7.89281
719.535	8.16902
720.499	8.37819
721.463	8.49661
722.428	8.51411
723.392	8.43139
724.356	8.26438
725.32	8.053
726.284	7.82897
727.249	7.59335
728.213	7.32868
729.177	7.00916
730.141	6.61617
731.106	6.14603
732.07	5.61465
733.034	5.06892
733.998	4.5589
734.963	4.12413
735.927	3.7731
736.891	3.49596
737.855	3.28962
738.82	3.14379
739.784	3.03077
740.748	2.90761
741.712	2.73988
742.677	2.50609
743.641	2.18215
744.605	1.76498
745.569	1.30646
746.533	0.89045
747.498	0.58402
748.462	0.39932
749.426	0.30749
750.39	0.26342
751.355	0.23274
752.319	0.18618
753.283	0.11648
754.247	0.04053
755.212	-0.01171
756.176	-0.02597
757.14	-0.01961
758.104	-0.01946
759.068	-0.03783
760.033	-0.07653
760.997	-0.12657
761.961	-0.17838
762.925	-0.21594
763.89	-0.23084
764.854	-0.23305
765.818	-0.24408
766.782	-0.28178
767.747	-0.34458
768.711	-0.41612
769.675	-0.48287
770.639	-0.52556
771.604	-0.52397
772.568	-0.46582
773.532	-0.36533
774.496	-0.2647
775.46	-0.21724
776.425	-0.25912
777.389	-0.39134
778.353	-0.57262
779.317	-0.74689
780.282	-0.86635
781.246	-0.92848
782.21	-0.95755
783.174	-0.97554
784.139	-0.98728
785.103	-0.98251
786.067	-0.94572
787.031	-0.86261
787.995	-0.72481
788.96	-0.56012
789.924	-0.41365
790.888	-0.33496
791.852	-0.34321
792.817	-0.42094
793.781	-0.53502
794.745	-0.64081
795.709	-0.68967
796.674	-0.64272
797.638	-0.49975
798.602	-0.31431
799.566	-0.14514
800.53	-0.0325
801.495	0.0037
802.459	-0.036
803.423	-0.12323
804.388	-0.19922
805.352	-0.20797
806.316	-0.13463
807.28	-0.01335
808.244	0.1002
809.209	0.16368
810.173	0.16228
811.137	0.11043
812.101	0.04054
813.066	-0.00409
814.03	0.000210197
814.994	0.04045
815.958	0.0793
816.923	0.09157
817.887	0.07652
818.851	0.04697
819.815	0.01645
820.779	-0.0016
821.744	-0.01304
822.708	-0.03419
823.672	-0.07579
824.636	-0.12516
825.601	-0.15497
826.565	-0.14993
827.529	-0.11542
828.493	-0.07052
829.457	-0.04487
830.422	-0.05765
831.386	-0.11362
832.35	-0.19404
833.314	-0.25886
834.279	-0.27254
835.243	-0.21771
836.207	-0.10357
837.171	0.04199
838.136	0.18275
839.1	0.27701
840.064	0.30267
841.028	0.2654
841.993	0.19751
842.957	0.13316
843.921	0.07941
844.885	0.02824
845.85	-0.02819
846.814	-0.08092
847.778	-0.11622
848.742	-0.1276
849.706	-0.10626
850.671	-0.05024
851.635	0.02991
852.599	0.10247
853.563	0.1199
854.528	0.05644
855.492	-0.08427
856.456	-0.26384
857.42	-0.43217
858.385	-0.53841
859.349	-0.53651
860.313	-0.4163
861.277	-0.21267
862.241	0.01219
863.206	0.20063
864.17	0.32324
865.134	0.36886
866.098	0.34739
867.063	0.29104
868.027	0.23913
868.991	0.22353
869.955	0.24776
870.92	0.28793
871.884	0.29701
872.848	0.23964
873.812	0.10956
874.777	-0.06743
875.741	-0.24641
876.705	-0.36529
877.669	-0.37461
878.633	-0.26839
879.598	-0.09611
880.562	0.07486
881.526	0.18817
882.49	0.22532
883.455	0.1984
884.419	0.14621
885.383	0.11238
886.347	0.13062
887.312	0.20554
888.276	0.30454
889.24	0.37743
890.204	0.39296
891.168	0.34849
892.133	0.27042
893.097	0.19254
894.061	0.14672
895.025	0.14698
895.99	0.18165
896.954	0.23055
897.918	0.275
898.882	0.30667
899.847	0.32637
900.811	0.3313
901.775	0.31647
902.739	0.27639
903.703	0.21626
904.668	0.15821
905.632	0.12446
906.596	0.12477
907.56	0.15131
908.525	0.1963
909.489	0.2588
910.453	0.33441
911.417	0.40405
912.382	0.43988
913.346	0.43279
914.31	0.39453
915.274	0.34319
916.239	0.29922
917.203	0.29146
918.167	0.34434
919.131	0.44883
920.096	0.55885
921.06	0.61819
922.024	0.58323
922.988	0.4433
923.952	0.21593
924.917	-0.05029
925.881	-0.28792
926.845	-0.42837
927.809	-0.44012
928.774	-0.34332
929.738	-0.18754
930.702	-0.01709
931.666	0.13842
932.63	0.25964
933.595	0.33288
934.559	0.35599
935.523	0.33163
936.487	0.27946
937.452	0.2282
938.416	0.2003
939.38	0.20422
940.344	0.2295
941.309	0.24915
942.273	0.22661
943.237	0.1415
944.201	0.0163
945.165	-0.09821
946.13	-0.15117
947.094	-0.11833
948.058	-0.00989
949.023	0.13247
949.987	0.24772
950.951	0.29
951.915	0.26618
952.879	0.2318
953.844	0.25914
954.808	0.39152
955.772	0.62273
956.736	0.9047
957.701	1.16793
958.665	1.34835
959.629	1.41935
960.593	1.39579
961.558	1.31586
962.522	1.20689
963.486	1.08113
964.45	0.94684
965.414	0.81296
966.379	0.68734
967.343	0.5802
968.307	0.51129
969.271	0.49713
970.236	0.5288
971.2	0.57093
972.164	0.58673
973.128	0.56231
974.092	0.50992
975.057	0.45634
976.021	0.43379
976.985	0.46872
977.949	0.56849
978.914	0.71306
979.878	0.86693
980.842	0.98309
981.806	1.01264
982.771	0.93129
983.735	0.75617
984.699	0.54297
985.663	0.35628
986.628	0.23805
987.592	0.2052
988.556	0.25086
989.52	0.3535
990.485	0.4802
991.449	0.5853
992.413	0.64324
993.377	0.65282
994.341	0.62766
995.306	0.58267
996.27	0.52598
997.234	0.47262
998.198	0.42745
999.163	0.37844
1000.13	0.31536
1001.09	0.22778
1002.05	0.12339
1003.02	0.01631
1003.98	-0.0699
1004.95	-0.10381
1005.91	-0.07152
1006.88	0.01975
1007.84	0.13453
1008.8	0.2211
1009.77	0.24957
1010.73	0.22585
1011.7	0.19157
1012.66	0.18433
1013.63	0.21134
1014.59	0.25347
1015.55	0.27025
1016.52	0.22617
1017.48	0.11098
1018.45	-0.04639
1019.41	-0.18275
1020.38	-0.22236
1021.34	-0.11299
1022.3	0.13143
1023.27	0.41855
1024.23	0.6261
1025.2	0.6634
1026.16	0.50891
1027.12	0.21294
1028.09	-0.11596
1029.05	-0.35528
1030.02	-0.42497
1030.98	-0.31976
1031.95	-0.10667
1032.91	0.10577
1033.88	0.21511
1034.84	0.17806
1035.8	0.02276
1036.77	-0.17438
1037.73	-0.32026
1038.7	-0.33817
1039.66	-0.20637
1040.62	0.03718
1041.59	0.31983
1042.55	0.56741
1043.52	0.71278
1044.48	0.72122
1045.45	0.61178
1046.41	0.43666
1047.37	0.2475
1048.34	0.07424
1049.3	-0.07064
1050.27	-0.1852
1051.23	-0.28192
1052.19	-0.37116
1053.16	-0.45137
1054.12	-0.50847
1055.09	-0.52933
1056.05	-0.52112
1057.02	-0.49511
1057.98	-0.44969
1058.94	-0.3744
1059.91	-0.26469
1060.87	-0.1305
1061.84	0.01583
1062.8	0.15293
1063.77	0.24555
1064.73	0.25288
1065.69	0.1581
1066.66	-0.0148
1067.62	-0.21134
1068.59	-0.3813
1069.55	-0.4936
1070.52	-0.54075
1071.48	-0.537
1072.44	-0.51655
1073.41	-0.50894
1074.37	-0.51705
1075.34	-0.51928
1076.3	-0.49962
1077.27	-0.47043
1078.23	-0.46152
1079.19	-0.4887
1080.16	-0.54543
1081.12	-0.60977
1082.09	-0.6555
1083.05	-0.66066
1084.02	-0.61554
1084.98	-0.54441
1085.94	-0.49341
1086.91	-0.50148
1087.87	-0.57436
1088.84	-0.68522
1089.8	-0.80155
1090.77	-0.89047
1091.73	-0.92845
1092.69	-0.91327
1093.66	-0.8686
1094.62	-0.83359
1095.59	-0.82791
1096.55	-0.8397
1097.51	-0.84816
1098.48	-0.84089
1099.44	-0.82231
1100.41	-0.79796
1101.37	-0.77547
1102.34	-0.76028
1103.3	-0.75578
1104.26	-0.75696
1105.23	-0.75647
1106.19	-0.75249
1107.16	-0.74577
1108.12	-0.72897
1109.09	-0.69125
1110.05	-0.62163
1111.01	-0.52257
1111.98	-0.40913
1112.94	-0.29958
1113.91	-0.2018
1114.87	-0.11488
1115.84	-0.03209
1116.8	0.05686
1117.76	0.16252
1118.73	0.28556
1119.69	0.40969
1120.66	0.51019
1121.62	0.56844
1122.58	0.5844
1123.55	0.57594
1124.51	0.56849
1125.48	0.58111
1126.44	0.60926
1127.41	0.6353
1128.37	0.64243
1129.33	0.6222
1130.3	0.57836
1131.26	0.5134
1132.23	0.43549
1133.19	0.35538
1134.15	0.2754
1135.12	0.19659
1136.08	0.12531
1137.05	0.08165
1138.01	0.0804
1138.98	0.11452
1139.94	0.17294
1140.9	0.25454
1141.87	0.36359
1142.83	0.49253
1143.8	0.62486
1144.76	0.75399
1145.73	0.87475
1146.69	0.97491
1147.65	1.04013
1148.62	1.07256
1149.58	1.09373
1150.55	1.13085
1151.51	1.19198
1152.48	1.26248
1153.44	1.31074
1154.4	1.30313
1155.37	1.2121
1156.33	1.04154
1157.3	0.8352
1158.26	0.65959
1159.22	0.56266
1160.19	0.56738
1161.15	0.66657
1162.12	0.81953
1163.08	0.9587
1164.05	1.03428
1165.01	1.04345
1165.97	1.01521
1166.94	0.98383
1167.9	0.97818
1168.87	1.01046
1169.83	1.06821
1170.8	1.11861
1171.76	1.13338
1172.72	1.11264
1173.69	1.08238
1174.65	1.0829
1175.62	1.13397
1176.58	1.22549
1177.55	1.32246
1178.51	1.38894
1179.47	1.41108
1180.44	1.40254
1181.4	1.40072
1182.37	1.44622
1183.33	1.54525
1184.3	1.66294
1185.26	1.74707
1186.22	1.76819
1187.19	1.73879
1188.15	1.69544
1189.12	1.67266
1190.08	1.68513
1191.05	1.729
1192.01	1.78697
1192.97	1.83684
1193.94	1.86013
1194.9	1.86155
1195.87	1.86441
1196.83	1.88788
1197.8	1.92375
1198.76	1.94486
1199.72	1.93501
1200.69	1.89731
1201.65	1.85141
1202.62	1.82691
1203.58	1.85303
1204.54	1.93915
1205.51	2.05625
1206.47	2.15078
1207.44	2.18569
1208.4	2.15703
1209.37	2.08622
1210.33	1.99505
1211.29	1.89791
1212.26	1.80979
1213.22	1.75084
1214.19	1.73654
1215.15	1.77081
1216.12	1.84712
1217.08	1.95941
1218.04	2.09935
1219.01	2.24252
1219.97	2.35297
1220.94	2.39969
1221.9	2.37519
1222.87	2.29069
1223.83	2.16458
1224.79	2.02446
1225.76	1.90139
1226.72	1.81574
1227.69	1.76717
1228.65	1.74347
1229.61	1.74116
1230.58	1.76276
1231.54	1.81068
1232.51	1.88327
1233.47	1.97536
1234.44	2.07583
1235.4	2.16644
1236.36	2.23428
1237.33	2.27694
1238.29	2.29888
1239.26	2.3016
1240.22	2.28357
1241.18	2.24512
1242.15	2.18312
1243.11	2.09586
1244.08	1.99703
1245.04	1.91834
1246.01	1.90241
1246.97	1.97473
1247.93	2.13152
1248.9	2.33636
1249.86	2.53921
1250.83	2.69076
1251.79	2.7561
1252.76	2.73548
1253.72	2.68363
1254.68	2.67172
1255.65	2.73944
1256.61	2.87712
1257.58	3.04981
1258.54	3.22767
1259.51	3.38272
1260.47	3.48217
1261.43	3.506
1262.4	3.45053
1263.36	3.33655
1264.33	3.18601
1265.29	3.01247
1266.26	2.84004
1267.22	2.69582
1268.18	2.60197
1269.15	2.56052
1270.11	2.56334
1271.08	2.61144
1272.04	2.69879
1273.01	2.81386
1273.97	2.94045
1274.93	3.06879
1275.9	3.19715
1276.86	3.30983
1277.83	3.38321
1278.79	3.40004
1279.76	3.35823
1280.72	3.27037
1281.68	3.14673
1282.65	2.9918
1283.61	2.81557
1284.58	2.64462
1285.54	2.51988
1286.5	2.47787
1287.47	2.53617
1288.43	2.68571
1289.4	2.89489
1290.36	3.11368
1291.33	3.28253
1292.29	3.34756
1293.25	3.29408
1294.22	3.1521
1295.18	2.97743
1296.15	2.8245
1297.11	2.73623
1298.08	2.7327
1299.04	2.7948
1300	2.87242
1300.97	2.92411
1301.93	2.93312
1302.9	2.90504
1303.86	2.8543
1304.83	2.79934
1305.79	2.76082
1306.75	2.75119
1307.72	2.76248
1308.68	2.76848
1309.65	2.74912
1310.61	2.72769
1311.57	2.74274
1312.54	2.80916
1313.5	2.90179
1314.47	2.97655
1315.43	2.98547
1316.39	2.88967
1317.36	2.68507
1318.32	2.427
1319.29	2.19399
1320.25	2.05872
1321.22	2.0443
1322.18	2.12352
1323.14	2.22993
1324.11	2.29851
1325.07	2.29003
1326.04	2.20227
1327	2.07422
1327.97	1.97835
1328.93	1.96452
1329.89	2.03645
1330.86	2.15831
1331.82	2.29113
1332.79	2.40477
1333.75	2.48341
1334.72	2.52576
1335.68	2.54267
1336.64	2.55309
1337.61	2.57873
1338.57	2.62943
1339.54	2.69849
1340.5	2.76847
1341.46	2.81327
1342.43	2.80573
1343.39	2.7389
1344.36	2.63682
1345.32	2.54363
1346.29	2.50732
1347.25	2.55756
1348.21	2.67498
1349.18	2.79461
1350.14	2.84399
1351.11	2.78902
1352.07	2.64444
1353.04	2.47075
1354	2.35079
1354.96	2.34684
1355.93	2.4704
1356.89	2.67587
1357.86	2.87115
1358.82	2.96795
1359.79	2.92118
1360.75	2.74449
1361.71	2.48603
1362.68	2.21205
1363.64	1.99595
1364.61	1.88351
1365.57	1.87679
1366.54	1.94779
1367.5	2.06045
1368.46	2.17895
1369.43	2.26211
1370.39	2.27324
1371.36	2.206
1372.32	2.08869
1373.29	1.96988
1374.25	1.89446
1375.21	1.89412
1376.18	1.97605
1377.14	2.1176
1378.11	2.27543
1379.07	2.41527
1380.04	2.51838
1381	2.5825
1381.96	2.61837
1382.93	2.64106
1383.89	2.66631
1384.86	2.69848
1385.82	2.71357
1386.78	2.67041
1387.75	2.54166
1388.71	2.36018
1389.68	2.18162
1390.64	2.04634
1391.61	1.9753
1392.57	1.97146
1393.53	2.02385
1394.5	2.09813
1395.46	2.14985
1396.43	2.16748
1397.39	2.16603
1398.36	2.1893
1399.32	2.25468
1400.28	2.3466
1401.25	2.44074
1402.21	2.51301
1403.18	2.54277
1404.14	2.50911
1405.11	2.41471
1406.07	2.29908
1407.03	2.18751
1408	2.0841
1408.96	1.98264
1409.93	1.89878
1410.89	1.86369
1411.85	1.89346
1412.82	1.97751
1413.78	2.08119
1414.75	2.16235
1415.71	2.18858
1416.68	2.13889
1417.64	2.01594
1418.6	1.85711
1419.57	1.73139
1420.53	1.69264
1421.5	1.73899
1422.46	1.82831
1423.42	1.91375
1424.39	1.96359
1425.35	1.96832
1426.32	1.94269
1427.28	1.92018
1428.25	1.93398
1429.21	1.99617
1430.17	2.08337
1431.14	2.14273
1432.1	2.13021
1433.07	2.02928
1434.03	1.84913
1435	1.61879
1435.96	1.38759
1436.92	1.21123
1437.89	1.1208
1438.85	1.11689
1439.82	1.18592
1440.78	1.31037
1441.75	1.4718
1442.71	1.64863
1443.67	1.81669
1444.64	1.95615
1445.6	2.05449
1446.57	2.10123
1447.53	2.08248
1448.49	1.9952
1449.46	1.85908
1450.42	1.70782
1451.39	1.56263
1452.35	1.42578
1453.32	1.30197
1454.28	1.20931
1455.24	1.17172
1456.21	1.20894
1457.17	1.33081
1458.14	1.5319
1459.1	1.78216
1460.07	2.02499
1461.03	2.18405
1461.99	2.20207
1462.96	2.08555
1463.92	1.89038
1464.89	1.68486
1465.85	1.52185
1466.82	1.43474
1467.78	1.41842
1468.74	1.4228
1469.71	1.40339
1470.67	1.36699
1471.64	1.35344
1472.6	1.40435
1473.57	1.53174
1474.53	1.7175
1475.49	1.91214
1476.46	2.06143
1477.42	2.11992
1478.39	2.07236
1479.35	1.94901
1480.32	1.81843
1481.28	1.73834
1482.24	1.73387
1483.21	1.79719
1484.17	1.90153
1485.14	2.00813
1486.1	2.08921
1487.07	2.13957
1488.03	2.17215
1488.99	2.20414
1489.96	2.24786
1490.92	2.30165
1491.89	2.34764
1492.85	2.36403
1493.81	2.33257
1494.78	2.24717
1495.74	2.11932
1496.71	1.98018
1497.67	1.85744
1498.63	1.7689
1499.6	1.72235
1500.56	1.72493
1501.53	1.77788
1502.49	1.86744
1503.46	1.97186
1504.42	2.07185
1505.38	2.15193
1506.35	2.20699
1507.31	2.24624
1508.28	2.29525
1509.24	2.3912
1510.21	2.56092
1511.17	2.79235
1512.13	3.01797
1513.1	3.15667
1514.06	3.15451
1515.03	3.00456
1515.99	2.73504
1516.96	2.41309
1517.92	2.13687
1518.88	2.00724
1519.85	2.07776
1520.81	2.33648
1521.78	2.71661
1522.74	3.13338
1523.71	3.4976
1524.67	3.72764
1525.63	3.75525
1526.6	3.57311
1527.56	3.24453
1528.53	2.86916
1529.49	2.53678
1530.45	2.31403
1531.42	2.24443
1532.38	2.33034
1533.35	2.51479
1534.31	2.71937
1535.28	2.88886
1536.24	3.01287
1537.2	3.09856
1538.17	3.15227
1539.13	3.169
1540.1	3.14081
1541.06	3.07116
1542.03	2.97926
1542.99	2.88119
1543.95	2.79362
1544.92	2.73813
1545.88	2.72903
1546.85	2.75082
1547.81	2.76822
1548.78	2.74401
1549.74	2.67062
1550.7	2.57254
1551.67	2.50078
1552.63	2.49491
1553.6	2.56986
1554.56	2.71651
1555.53	2.89549
1556.49	3.04176
1557.45	3.10949
1558.42	3.09893
1559.38	3.04991
1560.35	2.98717
1561.31	2.92604
1562.28	2.8782
1563.24	2.84819
1564.2	2.8295
1565.17	2.80987
1566.13	2.7836
1567.1	2.75938
1568.06	2.74313
1569.03	2.73704
1569.99	2.7295
1570.95	2.7245
1571.92	2.7412
1572.88	2.79066
1573.85	2.86439
1574.81	2.94325
1575.77	3.00864
1576.74	3.03784
1577.7	3.00215
1578.67	2.89479
1579.63	2.73889
1580.6	2.57017
1581.56	2.41209
1582.52	2.27943
1583.49	2.1904
1584.45	2.15602
1585.42	2.16319
1586.38	2.17556
1587.35	2.16252
1588.31	2.11032
1589.27	2.02492
1590.24	1.92526
1591.2	1.83545
1592.17	1.76678
1593.13	1.71914
1594.1	1.68133
1595.06	1.64213
1596.02	1.59633
1596.99	1.55784
1597.95	1.54944
1598.92	1.59072
1599.88	1.68505
1600.84	1.81767
1601.81	1.94539
1602.77	2.02538
1603.74	2.03647
1604.7	1.98779
1605.66	1.90467
1606.63	1.81764
1607.59	1.75258
1608.56	1.71865
1609.52	1.70059
1610.49	1.67396
1611.45	1.61757
1612.41	1.5207
1613.38	1.38292
1614.34	1.21761
1615.31	1.05323
1616.27	0.92038
1617.24	0.83158
1618.2	0.77919
1619.16	0.74923
1620.13	0.72773
1621.09	0.70751
1622.06	0.6913
1623.02	0.69192
1623.99	0.72416
1624.95	0.78993
1625.91	0.87189
1626.88	0.93507
1627.84	0.94576
1628.81	0.88866
1629.77	0.7706
1630.73	0.63092
1631.7	0.53098
1632.66	0.51839
1633.63	0.60306
1634.59	0.75209
1635.56	0.91501
1636.52	1.03564
1637.48	1.06427
1638.45	0.97803
1639.41	0.79286
1640.38	0.56424
1641.34	0.3544
1642.31	0.19637
1643.27	0.09839
1644.23	0.05509
1645.2	0.05508
1646.16	0.07989
1647.13	0.12024
1648.09	0.18778
1649.06	0.28127
1650.02	0.38083
1650.98	0.46318
1651.95	0.52141
1652.91	0.56785
1653.88	0.6229
1654.84	0.70135
1655.81	0.80725
1656.77	0.92809
1657.73	1.0383
1658.7	1.09418
1659.66	1.06034
1660.63	0.92949
1661.59	0.72492
1662.56	0.47757
1663.52	0.22198
1664.48	-0.00879
1665.45	-0.19174
1666.41	-0.31822
1667.38	-0.37602
1668.34	-0.35558
1669.31	-0.26515
1670.27	-0.13698
1671.23	-0.00173
1672.2	0.11804
1673.16	0.21103
1674.13	0.27399
1675.09	0.31597
1676.05	0.34215
1677.02	0.35502
1677.98	0.3605
1678.95	0.38121
1679.91	0.43351
1680.88	0.51869
1681.84	0.62377
1682.8	0.73077
1683.77	0.81439
1684.73	0.84235
1685.7	0.77756
1686.66	0.60802
1687.62	0.35302
1688.59	0.06063
1689.55	-0.22179
1690.52	-0.45538
1691.48	-0.60309
1692.45	-0.63917
1693.41	-0.56967
1694.38	-0.42651
1695.34	-0.24696
1696.3	-0.07174
1697.27	0.04462
1698.23	0.06877
1699.2	0.01711
1700.16	-0.05473
1701.12	-0.0964
1702.09	-0.0841
1703.05	-0.02534
1704.02	0.04939
1704.98	0.10537
1705.95	0.13189
1706.91	0.12831
1707.87	0.09671
1708.84	0.04194
1709.8	-0.02199
1710.77	-0.08547
1711.73	-0.12848
1712.69	-0.12115
1713.66	-0.03494
1714.62	0.11433
1715.59	0.29324
1716.55	0.4549
1717.52	0.55085
1718.48	0.54585
1719.44	0.44079
1720.41	0.26793
1721.37	0.07917
1722.34	-0.0857
1723.3	-0.19969
1724.27	-0.27871
1725.23	-0.3476
1726.19	-0.42348
1727.16	-0.50252
1728.12	-0.54807
1729.09	-0.51619
1730.05	-0.3923
1731.02	-0.20693
1731.98	-0.01138
1732.94	0.16596
1733.91	0.31003
1734.87	0.41568
1735.84	0.49086
1736.8	0.54028
1737.77	0.563
1738.73	0.53666
1739.69	0.43929
1740.66	0.26768
1741.62	0.0402
1742.59	-0.20458
1743.55	-0.40709
1744.52	-0.4929
1745.48	-0.41056
1746.44	-0.17747
1747.41	0.13794
1748.37	0.4587
1749.34	0.71428
1750.3	0.83884
1751.27	0.79343
1752.23	0.58957
1753.19	0.27794
1754.16	-0.07396
1755.12	-0.39621
1756.09	-0.6175
1757.05	-0.68109
1758.01	-0.57486
1758.98	-0.34809
1759.94	-0.08538
1760.91	0.13495
1761.87	0.25006
1762.84	0.22121
1763.8	0.05448
1764.76	-0.19099
1765.73	-0.4307
1766.69	-0.60082
1767.66	-0.68624
1768.62	-0.70833
1769.59	-0.70104
1770.55	-0.69084
1771.51	-0.68902
1772.48	-0.68028
1773.44	-0.6269
1774.41	-0.49406
1775.37	-0.28639
1776.34	-0.05313
1777.3	0.13349
1778.26	0.20777
1779.23	0.14192
1780.19	-0.04127
1781.16	-0.28536
1782.12	-0.52107
1783.08	-0.68684
1784.05	-0.75086
1785.01	-0.72042
1785.98	-0.62404
1786.94	-0.49436
1787.91	-0.37822
1788.87	-0.32173
1789.83	-0.34052
1790.8	-0.41512
1791.76	-0.50964
1792.73	-0.57836
1793.69	-0.58258
1794.65	-0.51211
1795.62	-0.39773
1796.58	-0.29494
1797.55	-0.266
1798.51	-0.34528
1799.48	-0.5175
1800.44	-0.7196
1801.4	-0.8738
1802.37	-0.91217
1803.33	-0.8028
1804.3	-0.56826
1805.26	-0.28266
1806.23	-0.02645
1807.19	0.14912
1808.15	0.22878
1809.12	0.22434
1810.08	0.16238
1811.05	0.0697
1812.01	-0.03291
1812.98	-0.12908
1813.94	-0.20894
1814.9	-0.26577
1815.87	-0.29574
1816.83	-0.30532
1817.8	-0.31102
1818.76	-0.31784
1819.72	-0.31806
1820.69	-0.29416
1821.65	-0.22564
1822.62	-0.09608
1823.58	0.09066
1824.55	0.30541
1825.51	0.49793
1826.47	0.61563
1827.44	0.61675
1828.4	0.49219
1829.37	0.27209
1830.33	0.02643
1831.3	-0.1663
1832.26	-0.25454
1833.22	-0.23399
1834.19	-0.1412
1835.15	-0.0296
1836.12	0.04849
1837.08	0.04744
1838.05	-0.04481
1839.01	-0.18821
1839.97	-0.30871
1840.94	-0.35175
1841.9	-0.30472
1842.87	-0.18295
1843.83	-0.01778
1844.8	0.136
1845.76	0.21398
1846.72	0.18891
1847.69	0.08583
1848.65	-0.04838
1849.62	-0.17065
1850.58	-0.24294
1851.55	-0.23431
1852.51	-0.15822
1853.47	-0.05809
1854.44	0.01941
1855.4	0.05458
1856.37	0.0531
1857.33	0.02593
1858.3	-0.01458
1859.26	-0.05097
1860.22	-0.07641
1861.19	-0.10187
1862.15	-0.15665
1863.12	-0.23987
1864.08	-0.31897
1865.04	-0.35969
1866.01	-0.3467
1866.97	-0.26902
1867.94	-0.11839
1868.9	0.07613
1869.87	0.25136
1870.83	0.36099
1871.79	0.39986
1872.76	0.3783
1873.72	0.30915
1874.69	0.21542
1875.65	0.13056
1876.62	0.07274
1877.58	0.03196
1878.54	-0.01652
1879.51	-0.08746
1880.47	-0.18444
1881.44	-0.30881
1882.4	-0.45146
1883.37	-0.58074
1884.33	-0.65907
1885.29	-0.67264
1886.26	-0.63711
1887.22	-0.57215
1888.19	-0.48841
1889.15	-0.41017
1890.11	-0.37249
1891.08	-0.38703
1892.04	-0.43004
1893.01	-0.47683
1893.97	-0.5167
1894.93	-0.53452
1895.9	-0.50137
1896.86	-0.39846
1897.83	-0.24998
1898.79	-0.10448
1899.76	-0.00445
1900.72	0.02861
1901.68	-0.0144
1902.65	-0.12417
1903.61	-0.2612
1904.58	-0.362
1905.54	-0.37044
1906.51	-0.27223
1907.47	-0.11518
1908.43	0.03819
1909.4	0.14047
1910.36	0.1706
1911.33	0.12357
1912.29	0.01792
1913.26	-0.09938
1914.22	-0.17052
1915.18	-0.1708
1916.15	-0.11811
1917.11	-0.05655
1918.08	-0.02115
1919.04	-0.02911
1920.01	-0.07012
1920.97	-0.11473
1921.93	-0.12083
1922.9	-0.05996
1923.86	0.05563
1924.83	0.16636
1925.79	0.21215
1926.76	0.1734
1927.72	0.07023
1928.68	-0.07045
1929.65	-0.21521
1930.61	-0.32576
1931.58	-0.38283
1932.54	-0.41011
1933.51	-0.44897
1934.47	-0.51877
1935.43	-0.5982
1936.4	-0.63891
1937.36	-0.5915
1938.33	-0.44117
1939.29	-0.21838
1940.25	0.01466
1941.22	0.1803
1942.18	0.20794
1943.15	0.0771
1944.11	-0.16092
1945.08	-0.41062
1946.04	-0.58452
1947	-0.62875
1947.97	-0.53154
1948.93	-0.32362
1949.9	-0.07213
1950.86	0.14535
1951.83	0.27486
1952.79	0.3067
1953.75	0.2663
1954.72	0.19577
1955.68	0.13518
1956.65	0.10755
1957.61	0.10631
1958.58	0.10497
1959.54	0.06682
1960.5	-0.0267
1961.47	-0.15623
1962.43	-0.27609
1963.4	-0.33743
1964.36	-0.30174
1965.32	-0.16372
1966.29	0.03613
1967.25	0.22481
1968.22	0.33478
1969.18	0.32855
1970.15	0.21233
1971.11	0.0358
1972.07	-0.13331
1973.04	-0.25427
1974	-0.31684
1974.97	-0.32256
1975.93	-0.28581
1976.89	-0.22811
1977.86	-0.1622
1978.82	-0.10095
1979.79	-0.06544
1980.75	-0.07282
1981.72	-0.10109
1982.68	-0.12927
1983.64	-0.1525
1984.61	-0.15634
1985.57	-0.11663
1986.54	-0.0247
1987.5	0.10456
1988.47	0.23999
1989.43	0.35898
1990.39	0.44332
1991.36	0.49313
1992.32	0.50033
1993.29	0.4487
1994.25	0.33501
1995.22	0.17066
1996.18	-0.0374
1997.14	-0.27141
1998.11	-0.48117
1999.07	-0.60889
2000.04	-0.63658
2001	-0.57627
2001.96	-0.44126
2002.93	-0.25719
2003.89	-0.06792
2004.86	0.08838
2005.82	0.19444
2006.79	0.24308
2007.75	0.23184
2008.71	0.172
2009.68	0.09098
2010.64	0.00829
2011.61	-0.06367
2012.57	-0.11956
2013.54	-0.15602
2014.5	-0.17485
2015.46	-0.18192
2016.43	-0.18272
2017.39	-0.17966
2018.36	-0.17103
2019.32	-0.15999
2020.29	-0.15556
2021.25	-0.161
2022.21	-0.18099
2023.18	-0.22558
2024.14	-0.29507
2025.11	-0.36388
2026.07	-0.38123
2027.04	-0.28828
[truncated: 1,006 more rows]

## Sheet: Fig. S9
Wavenumber (cm-1)	Intensity (a.u.)
400.157	100
400.639	97.5983
401.121	95.2546
401.603	93.0774
402.085	91.2613
402.567	90.017
403.05	89.4781
403.532	89.6424
404.014	90.2498
404.496	90.9369
404.978	91.4603
405.46	91.7101
405.942	91.6817
406.424	91.8399
406.906	91.9554
407.389	92.0059
407.871	91.9784
408.353	91.8705
408.835	91.6914
409.317	91.4608
409.799	91.2068
410.281	90.964
410.763	90.7721
411.245	90.6707
411.728	90.6886
412.21	90.8298
412.692	91.0667
413.174	91.3473
413.656	91.6154
414.138	91.8277
414.62	91.9594
415.103	92.0013
415.585	91.9559
416.067	91.8337
416.549	91.6517
417.031	91.4316
417.513	91.2005
417.995	90.9907
418.477	90.8398
418.959	90.7873
419.442	90.8652
419.924	91.0873
420.406	91.4434
420.888	91.9027
421.37	92.4231
421.852	92.9606
422.334	93.4734
422.816	93.9241
423.298	94.2784
423.781	94.5061
424.263	94.5856
424.745	94.5113
425.227	94.2987
425.709	93.9791
426.191	93.5899
426.673	93.1665
427.155	92.7383
427.637	92.3269
428.12	91.9474
428.602	91.6108
429.084	91.3275
429.566	91.1085
430.048	90.9644
430.53	90.902
431.012	90.9193
431.494	91.0045
431.977	91.138
432.459	91.2977
432.941	91.4646
433.423	91.6253
433.905	91.7727
434.387	91.9059
434.869	92.0275
435.351	92.1415
435.834	92.2502
436.316	92.3531
436.798	92.4486
437.28	92.5348
437.762	92.6119
438.244	92.6809
438.726	92.7431
439.208	92.7986
439.69	92.8456
440.173	92.8825
440.655	92.909
441.137	92.9281
441.619	92.9457
442.101	92.9684
442.583	92.9994
443.065	93.0354
443.547	93.0667
444.029	93.0803
444.512	93.0645
444.994	93.0134
445.476	92.9288
445.958	92.821
446.44	92.7064
446.922	92.6036
447.404	92.5281
447.886	92.4891
448.368	92.4894
448.851	92.5285
449.333	92.6047
449.815	92.7166
450.297	92.8627
450.779	93.0401
451.261	93.243
451.743	93.4625
452.226	93.687
452.708	93.9037
453.19	94.0985
453.672	94.2561
454.154	94.3611
454.636	94.3996
455.118	94.3632
455.6	94.2515
456.082	94.0741
456.565	93.8491
457.047	93.6015
457.529	93.3577
458.011	93.1401
458.493	92.9605
458.975	92.8189
459.457	92.7061
459.939	92.6097
460.421	92.519
460.904	92.4269
461.386	92.329
461.868	92.2226
462.35	92.105
462.832	91.975
463.314	91.8338
463.796	91.6875
464.278	91.5473
464.76	91.4271
465.243	91.3399
465.725	91.2919
466.207	91.2781
466.689	91.2819
467.171	91.2796
467.653	91.2497
468.135	91.1799
468.617	91.0705
469.099	90.9334
469.582	90.7874
470.064	90.6529
470.546	90.546
471.028	90.4755
471.51	90.4415
471.992	90.4372
472.474	90.4521
472.957	90.4753
473.439	90.4988
473.921	90.5194
474.403	90.5395
474.885	90.5655
475.367	90.6058
475.849	90.6676
476.331	90.754
476.813	90.8615
477.296	90.9783
477.778	91.0865
478.26	91.1673
478.742	91.2077
479.224	91.2056
479.706	91.1696
480.188	91.1154
480.67	91.061
481.152	91.0214
481.635	91.0048
482.117	91.0108
482.599	91.032
483.081	91.0567
483.563	91.0735
484.045	91.074
484.527	91.0547
485.009	91.0167
485.491	90.9653
485.974	90.9076
486.456	90.8516
486.938	90.8052
487.42	90.7754
487.902	90.7682
488.384	90.7869
488.866	90.8315
489.348	90.8976
489.831	90.9772
490.313	91.0604
490.795	91.1382
491.277	91.2049
491.759	91.2593
492.241	91.304
492.723	91.3435
493.205	91.3818
493.688	91.4205
494.17	91.4583
494.652	91.4913
495.134	91.5151
495.616	91.5266
496.098	91.5249
496.58	91.5112
497.062	91.4886
497.544	91.4598
498.027	91.4266
498.509	91.3893
498.991	91.3471
499.473	91.2987
499.955	91.2432
500.437	91.1809
500.919	91.113
501.401	91.042
501.884	90.9712
502.366	90.9044
502.848	90.8455
503.33	90.7982
503.812	90.7652
504.294	90.7475
504.776	90.7445
505.258	90.7536
505.74	90.7709
506.223	90.7922
506.705	90.8138
507.187	90.8328
507.669	90.8474
508.151	90.8568
508.633	90.8606
509.115	90.8593
509.597	90.8538
510.079	90.8462
510.562	90.8396
511.044	90.8374
511.526	90.8422
512.008	90.8545
512.49	90.8723
512.972	90.8907
513.454	90.9035
513.936	90.9053
514.418	90.8932
514.901	90.8674
515.383	90.8314
515.865	90.791
516.347	90.7521
516.829	90.72
517.311	90.6976
517.793	90.6857
518.275	90.6832
518.758	90.688
519.24	90.6972
519.722	90.7075
520.204	90.716
520.686	90.7198
521.168	90.7173
521.65	90.7075
522.132	90.6904
522.615	90.6655
523.097	90.6321
523.579	90.5883
524.061	90.5319
524.543	90.461
525.025	90.3751
525.507	90.2756
525.989	90.1663
526.471	90.0527
526.954	89.9414
527.436	89.8389
527.918	89.7507
528.4	89.6808
528.882	89.6313
529.364	89.6027
529.846	89.594
530.328	89.6031
530.811	89.6265
531.293	89.6602
531.775	89.6996
532.257	89.7406
532.739	89.7801
533.221	89.8157
533.703	89.846
534.185	89.8695
534.668	89.8849
535.149	89.8903
535.632	89.8833
536.114	89.862
536.596	89.8251
537.078	89.7726
537.56	89.7061
538.042	89.6281
538.524	89.5421
539.006	89.451
539.489	89.3572
539.971	89.2626
540.453	89.1686
540.935	89.0769
541.417	88.9896
541.899	88.9092
542.381	88.8379
542.863	88.777
543.346	88.7266
543.828	88.6858
544.31	88.6527
544.792	88.6255
545.274	88.6026
545.756	88.583
546.238	88.566
546.72	88.5512
547.202	88.5379
547.685	88.5254
548.167	88.5128
548.649	88.4992
549.131	88.4836
549.613	88.4648
550.095	88.441
550.577	88.41
551.059	88.3692
551.542	88.316
552.024	88.2493
552.506	88.1693
552.988	88.0781
553.47	87.9788
553.952	87.875
554.434	87.7692
554.916	87.6627
555.398	87.555
555.881	87.4446
556.363	87.3297
556.845	87.2089
557.327	87.0822
557.809	86.9508
558.291	86.817
558.773	86.6836
559.255	86.5537
559.737	86.43
560.22	86.3145
560.702	86.2085
561.184	86.1121
561.666	86.0249
562.148	85.9457
562.63	85.873
563.112	85.8055
563.595	85.7422
564.077	85.6821
564.559	85.6244
565.041	85.5677
565.523	85.5097
566.005	85.4472
566.487	85.3762
566.969	85.2929
567.451	85.1946
567.933	85.0798
568.416	84.9492
568.898	84.8049
569.38	84.6503
569.862	84.4894
570.344	84.3263
570.826	84.1649
571.308	84.0084
571.79	83.8599
572.273	83.7219
572.755	83.5969
573.237	83.4869
573.719	83.3941
574.201	83.3202
574.683	83.2669
575.165	83.2349
575.647	83.2237
576.13	83.2315
576.612	83.2548
577.094	83.2886
577.576	83.3269
578.058	83.3635
578.54	83.3928
579.022	83.4105
579.504	83.4141
579.986	83.4032
580.468	83.379
580.951	83.3444
581.433	83.303
581.915	83.2586
582.397	83.2144
582.879	83.173
583.361	83.1355
583.843	83.1028
584.325	83.075
584.808	83.0529
585.29	83.0379
585.772	83.0317
586.254	83.0365
586.736	83.0535
587.218	83.0821
587.7	83.1196
588.182	83.1613
588.665	83.2012
589.147	83.2334
589.629	83.2532
590.111	83.2589
590.593	83.2516
591.075	83.235
591.557	83.2149
592.039	83.1972
592.521	83.1871
593.004	83.1884
593.486	83.2024
593.968	83.2292
594.45	83.2672
594.932	83.3141
595.414	83.3681
595.896	83.4273
596.378	83.4908
596.861	83.5579
597.343	83.6282
597.825	83.7011
598.307	83.7752
598.789	83.8485
599.271	83.9182
599.753	83.9813
600.235	84.0351
600.717	84.0774
601.2	84.1071
601.682	84.1239
602.164	84.1286
602.646	84.1227
603.128	84.1078
603.61	84.0861
604.092	84.0596
604.574	84.0305
605.057	84.0009
605.539	83.9726
606.021	83.9471
606.503	83.925
606.985	83.9063
607.467	83.8904
607.949	83.8763
608.431	83.8634
608.913	83.8515
609.396	83.8414
609.878	83.8346
610.36	83.8329
610.842	83.8381
611.324	83.8516
611.806	83.8736
612.288	83.9036
612.77	83.9404
613.253	83.9823
613.735	84.0273
614.217	84.0738
614.699	84.1203
615.181	84.1655
615.663	84.2081
616.145	84.247
616.627	84.2809
617.109	84.3087
617.592	84.3287
618.074	84.3397
618.556	84.3402
619.038	84.329
619.52	84.3053
620.002	84.269
620.484	84.2209
620.966	84.1625
621.448	84.0963
621.931	84.0254
622.413	83.9527
622.895	83.8812
623.377	83.8135
623.859	83.7515
624.341	83.6967
624.823	83.6501
625.305	83.6123
625.788	83.5832
626.27	83.5623
626.752	83.5483
627.234	83.5398
627.716	83.5352
628.198	83.5331
628.68	83.5324
629.162	83.5327
629.644	83.5335
630.127	83.5343
630.609	83.5339
631.091	83.5307
631.573	83.5228
632.055	83.5083
632.537	83.4858
633.019	83.4548
633.501	83.4158
633.984	83.3703
634.466	83.3207
634.948	83.2696
635.43	83.2197
635.912	83.1739
636.394	83.1345
636.876	83.1033
637.358	83.0813
637.841	83.0691
638.323	83.0662
638.805	83.0714
639.287	83.0833
639.769	83.1
640.251	83.1197
640.733	83.1407
641.215	83.1615
641.697	83.1809
642.179	83.1976
642.662	83.2107
643.144	83.2196
643.626	83.2241
644.108	83.2245
644.59	83.2211
645.072	83.2144
645.554	83.205
646.036	83.1933
646.519	83.1798
647.001	83.1652
647.483	83.1508
647.965	83.1381
648.447	83.1292
648.929	83.1261
649.411	83.1303
649.893	83.1422
650.375	83.1612
650.858	83.1856
651.34	83.2131
651.822	83.2412
652.304	83.2679
652.786	83.2919
653.268	83.3129
653.75	83.3314
654.232	83.3482
654.715	83.3645
655.197	83.3811
655.679	83.3983
656.161	83.4157
656.643	83.4325
657.125	83.4474
657.607	83.4596
658.089	83.4684
658.572	83.4744
659.054	83.4788
659.536	83.4837
660.018	83.4913
660.5	83.5037
660.982	83.5219
661.464	83.5457
661.946	83.5727
662.428	83.5987
662.91	83.6181
663.393	83.6277
663.875	83.6267
664.357	83.6176
664.839	83.6035
665.321	83.5881
665.803	83.5746
666.285	83.5656
666.768	83.563
667.25	83.5679
667.732	83.5807
668.214	83.601
668.696	83.628
669.178	83.6603
669.66	83.6967
670.142	83.7358
670.624	83.7762
671.106	83.817
671.589	83.8572
672.071	83.8958
672.553	83.9314
673.035	83.9622
673.517	83.9859
673.999	84.0009
674.481	84.0077
674.963	84.0097
675.446	84.0119
675.928	84.0183
676.41	84.032
676.892	84.0545
677.374	84.0867
677.856	84.1282
678.338	84.1781
678.82	84.2347
679.303	84.2956
679.785	84.3586
680.267	84.4211
680.749	84.481
681.231	84.5367
681.713	84.587
682.195	84.6316
682.677	84.6704
683.159	84.7041
683.641	84.7338
684.124	84.7606
684.606	84.7859
685.088	84.8111
685.57	84.838
686.052	84.8682
686.534	84.9035
687.016	84.9451
687.499	84.9937
687.981	85.0492
688.463	85.1108
688.945	85.1766
689.427	85.2447
689.909	85.3127
690.391	85.3788
690.873	85.4414
691.355	85.4997
691.837	85.5536
692.32	85.6033
692.802	85.6493
693.284	85.6924
693.766	85.7331
694.248	85.7723
694.73	85.8107
695.212	85.8492
695.694	85.8886
696.177	85.9299
696.659	85.9741
697.141	86.0217
697.623	86.0728
698.105	86.1272
698.587	86.184
699.069	86.242
699.551	86.3002
700.034	86.3576
700.516	86.4135
700.998	86.4675
701.48	86.5195
701.962	86.569
702.444	86.6156
702.926	86.6586
703.408	86.6974
703.89	86.7318
704.373	86.762
704.855	86.7892
705.337	86.8152
705.819	86.8422
706.301	86.8721
706.783	86.9064
707.265	86.9458
707.747	86.9897
708.23	87.0371
708.712	87.0865
709.194	87.1363
709.676	87.1856
710.158	87.2338
710.64	87.2812
711.122	87.3281
711.604	87.3752
712.086	87.4226
712.568	87.47
713.051	87.5165
713.533	87.561
714.015	87.6021
714.497	87.639
714.979	87.6717
715.461	87.7009
715.943	87.728
716.426	87.7549
716.908	87.7831
717.39	87.8135
717.872	87.8461
718.354	87.8798
718.836	87.9132
719.318	87.9445
719.8	87.9724
720.282	87.9964
720.764	88.0168
721.247	88.0346
721.729	88.0513
722.211	88.0682
722.693	88.0864
723.175	88.1064
723.657	88.1281
724.139	88.1513
724.621	88.1757
725.104	88.2013
725.586	88.2283
726.068	88.2576
726.55	88.2901
727.032	88.3266
727.514	88.3675
727.996	88.4125
728.478	88.4605
728.961	88.5097
729.443	88.5582
729.925	88.604
730.407	88.6457
730.889	88.6827
731.371	88.7152
731.853	88.7442
732.335	88.7708
732.817	88.7964
733.3	88.8222
733.782	88.8488
734.264	88.8764
734.746	88.9052
735.228	88.9351
735.71	88.966
736.192	88.9979
736.674	89.0309
737.157	89.0649
737.639	89.0998
738.121	89.1352
738.603	89.1708
739.085	89.2061
739.567	89.2405
740.049	89.2737
740.531	89.3055
741.013	89.3358
741.495	89.3645
741.978	89.3921
742.46	89.4188
742.942	89.445
743.424	89.4708
743.906	89.4964
744.388	89.5214
744.87	89.5454
745.352	89.5677
745.835	89.5875
746.317	89.6041
746.799	89.6173
747.281	89.627
747.763	89.6336
748.245	89.638
748.727	89.6411
749.209	89.6442
749.692	89.6487
750.174	89.6555
750.656	89.6655
751.138	89.6792
751.62	89.6969
752.102	89.7181
752.584	89.7425
753.066	89.7695
753.548	89.7985
754.031	89.8289
754.513	89.86
754.995	89.8912
755.477	89.9217
755.959	89.9507
756.441	89.9774
756.923	90.0015
757.405	90.0225
757.888	90.0409
758.37	90.057
758.852	90.0714
759.334	90.0846
759.816	90.0966
760.298	90.1071
760.78	90.1158
761.262	90.1218
761.744	90.1251
762.227	90.1256
762.709	90.1239
763.191	90.121
763.673	90.118
764.155	90.1161
764.637	90.1162
765.119	90.1191
765.601	90.1252
766.083	90.1349
766.566	90.1482
767.048	90.1648
767.53	90.1844
768.012	90.2062
768.494	90.2292
768.976	90.2523
769.458	90.2742
769.94	90.2938
770.423	90.3101
770.905	90.3225
771.387	90.331
771.869	90.3358
772.351	90.3376
772.833	90.3372
773.315	90.3356
773.797	90.3336
774.279	90.3319
774.762	90.3308
775.244	90.3306
775.726	90.3318
776.208	90.3346
776.69	90.3396
777.172	90.3475
777.654	90.3589
778.136	90.374
778.619	90.3929
779.101	90.4151
779.583	90.4396
780.065	90.4654
780.547	90.4913
781.029	90.5165
781.511	90.5406
781.993	90.5632
782.476	90.5845
782.958	90.6046
783.44	90.6235
783.922	90.6413
784.404	90.6578
784.886	90.6727
785.368	90.6859
785.85	90.6971
786.332	90.7066
786.814	90.7144
787.297	90.7215
787.779	90.7285
788.261	90.7365
788.743	90.7466
789.225	90.7596
789.707	90.7759
790.189	90.7952
790.671	90.817
791.154	90.8398
791.636	90.8623
792.118	90.8828
792.6	90.9002
793.082	90.9137
793.564	90.9227
794.046	90.9273
794.528	90.9277
795.01	90.9242
795.493	90.9171
795.975	90.9065
796.457	90.8924
796.939	90.8747
797.421	90.8535
797.903	90.8289
798.385	90.8017
798.867	90.773
799.35	90.7442
799.832	90.7171
800.314	90.6931
800.796	90.6733
801.278	90.658
801.76	90.6468
802.242	90.6385
802.724	90.6322
803.207	90.6265
803.689	90.6211
804.171	90.6158
804.653	90.6112
805.135	90.608
805.617	90.6069
806.099	90.6082
806.581	90.6119
807.063	90.6173
807.545	90.6238
808.028	90.631
808.51	90.6383
808.992	90.6461
809.474	90.6546
809.956	90.6649
810.438	90.6776
810.92	90.6937
811.403	90.7134
811.885	90.7365
812.367	90.7621
812.849	90.7889
813.331	90.8153
813.813	90.8398
814.295	90.8611
814.777	90.8785
815.259	90.892
815.742	90.9022
816.224	90.9095
816.706	90.915
817.188	90.9191
817.67	90.9223
818.152	90.925
818.634	90.9274
819.116	90.9303
819.598	90.9343
820.081	90.9402
820.563	90.9488
821.045	90.9602
821.527	90.9744
822.009	90.991
822.491	91.0091
822.973	91.028
823.455	91.0468
823.938	91.065
824.42	91.0819
824.902	91.0971
825.384	91.1102
825.866	91.1205
826.348	91.1278
826.83	91.1317
827.312	91.1325
827.794	91.1301
828.277	91.1252
828.759	91.1185
829.241	91.1105
829.723	91.1023
830.205	91.0946
830.687	91.0882
831.169	91.0836
831.651	91.081
832.134	91.0805
832.616	91.0815
833.098	91.0839
833.58	91.0872
834.062	91.0917
834.544	91.0976
835.026	91.1055
835.508	91.1158
835.99	91.1285
836.472	91.1428
836.955	91.1571
837.437	91.1697
837.919	91.1786
838.401	91.1826
838.883	91.181
839.365	91.1741
839.847	91.1628
840.33	91.1485
840.812	91.1325
841.294	91.1161
841.776	91.1
842.258	91.085
842.74	91.0716
843.222	91.0602
843.704	91.051
844.186	91.0446
844.669	91.0412
845.151	91.0411
845.633	91.0446
846.115	91.0519
846.597	91.063
847.079	91.0773
847.561	91.0941
848.043	91.1122
848.525	91.1299
849.008	91.1458
849.49	91.1587
849.972	91.1679
850.454	91.1735
850.936	91.176
851.418	91.1762
851.9	91.1748
852.382	91.1725
852.865	91.1692
853.347	91.1647
853.829	91.1585
854.311	91.1501
854.793	91.1393
855.275	91.1261
855.757	91.111
856.239	91.0947
856.721	91.0781
857.204	91.0625
857.686	91.0489
858.168	91.0383
858.65	91.031
859.132	91.0269
859.614	91.0252
860.096	91.0246
860.578	91.0238
861.061	91.0219
861.543	91.0184
862.025	91.0136
862.507	91.0082
862.989	91.0029
863.471	90.9984
863.953	90.9947
864.435	90.9914
864.918	90.9876
865.399	90.9827
865.882	90.9764
866.364	90.9693
866.846	90.9623
867.328	90.9568
867.81	90.954
868.292	90.955
868.774	90.9599
869.256	90.9685
869.739	90.9798
870.221	90.9925
870.703	91.0054
871.185	91.0172
871.667	91.0272
872.149	91.0353
872.631	91.0415
873.113	91.0465
873.596	91.051
874.078	91.056
874.56	91.0618
875.042	91.0688
875.524	91.0769
876.006	91.0856
876.488	91.0948
876.97	91.1042
877.452	91.114
877.935	91.1244
878.417	91.1356
878.899	91.1478
879.381	91.1606
879.863	91.1731
880.345	91.1844
880.827	91.193
881.309	91.198
881.792	91.1984
882.274	91.1938
882.756	91.1842
883.238	91.1701
883.72	91.1526
884.202	91.1332
884.684	91.1137
885.166	91.0961
885.648	91.0821
886.131	91.0729
886.613	91.069
887.095	91.0701
887.577	91.0752
888.059	91.0829
888.541	91.0917
889.023	91.1007
889.505	91.1091
889.987	91.1167
890.47	91.1236
890.952	91.1296
891.434	91.1346
891.916	91.1378
892.398	91.1384
892.88	91.1357
893.362	91.1289
893.845	91.1181
894.327	91.1036
894.809	91.0867
895.291	91.0689
895.773	91.0522
896.255	91.0384
896.737	91.0288
897.219	91.0243
897.701	91.0248
898.183	91.0297
898.666	91.0381
899.148	91.0486
899.63	91.0603
900.112	91.0726
900.594	91.085
901.076	91.0978
901.558	91.1107
902.04	91.1237
902.523	91.1364
903.005	91.1481
903.487	91.1582
903.969	91.1663
904.451	91.1724
904.933	91.1771
905.415	91.1813
905.897	91.1861
906.38	91.1923
906.862	91.2004
907.344	91.2107
907.826	91.2228
908.308	91.2361
908.79	91.25
909.272	91.2638
909.754	91.277
910.236	91.2892
910.718	91.3003
911.201	91.3101
911.683	91.3185
912.165	91.3252
912.647	91.33
913.129	91.3322
913.611	91.3315
914.093	91.3276
914.576	91.3205
915.058	91.3109
915.54	91.3003
916.022	91.2902
916.504	91.2828
916.986	91.2795
917.468	91.2814
917.95	91.2886
918.432	91.3005
918.915	91.3156
919.397	91.3326
919.879	91.35
920.361	91.3667
920.843	91.3825
921.325	91.3971
921.807	91.4109
922.289	91.4238
922.771	91.436
923.254	91.4469
923.736	91.456
924.218	91.4627
924.7	91.4663
925.182	91.4669
925.664	91.4648
926.146	91.4612
926.628	91.4579
927.111	91.4567
927.593	91.4596
928.075	91.468
928.557	91.4824
929.039	91.5023
929.521	91.5263
930.003	91.5521
930.485	91.5775
930.967	91.6004
931.45	91.6194
931.932	91.6338
932.414	91.6437
932.896	91.6498
933.378	91.6529
933.86	91.6539
934.342	91.6534
934.824	91.6521
935.307	91.6506
935.789	91.6491
936.271	91.6482
936.753	91.648
937.235	91.6489
937.717	91.6509
938.199	91.654
938.681	91.6582
939.163	91.663
939.646	91.6682
940.128	91.6732
940.61	91.6775
941.092	91.6802
941.574	91.681
942.056	91.6796
942.538	91.6761
943.02	91.6713
943.503	91.6665
943.985	91.6632
944.467	91.6628
944.949	91.6667
945.431	91.6755
945.913	91.6895
946.395	91.708
946.877	91.73
947.359	91.7539
947.842	91.7781
948.324	91.8008
948.806	91.8208
949.288	91.8373
949.77	91.8498
950.252	91.8588
950.734	91.8649
951.216	91.8689
951.698	91.8716
952.181	91.8736
952.663	91.875
953.145	91.8759
953.627	91.8763
954.109	91.8763
954.591	91.8765
955.073	91.8775
955.555	91.8801
956.038	91.8849
956.52	91.8922
957.002	91.9017
957.484	91.9129
957.966	91.9249
958.448	91.9368
958.93	91.9481
959.412	91.9584
959.894	91.9674
960.377	91.9753
960.859	91.982
961.341	91.9877
961.823	91.9923
962.305	91.9961
962.787	91.9989
963.269	92.001
963.751	92.0022
964.234	92.0026
964.716	92.0023
965.198	92.0016
965.68	92.001
966.162	92.001
966.644	92.0028
967.126	92.0072
967.608	92.0152
968.091	92.0273
968.573	92.0437
969.055	92.0638
969.537	92.0869
970.019	92.1119
970.501	92.1376
970.983	92.1627
971.465	92.1864
971.947	92.2081
972.429	92.2274
972.912	92.2443
973.394	92.2592
973.876	92.2722
974.358	92.2837
974.84	92.2935
975.322	92.3015
975.804	92.307
976.286	92.3095
976.769	92.3088
977.251	92.3048
977.733	92.298
978.215	92.2892
978.697	92.2793
979.179	92.2692
979.661	92.2593
980.143	92.25
980.625	92.2412
981.108	92.2327
981.59	92.2248
982.072	92.2177
982.554	92.2119
983.036	92.2079
983.518	92.2062
984	92.2069
984.482	92.2097
984.965	92.2144
985.447	92.2201
985.929	92.2262
986.411	92.2322
986.893	92.2379
987.375	92.2428
987.857	92.2471
988.339	92.2505
988.822	92.2531
989.304	92.2548
989.786	92.2554
990.268	92.2548
990.75	92.2528
991.232	92.2492
991.714	92.2442
992.196	92.2379
992.678	92.2305
993.16	92.2227
993.643	92.2147
994.125	92.2071
994.607	92.2003
995.089	92.1945
995.571	92.19
996.053	92.187
996.535	92.1856
997.018	92.1861
997.5	92.1886
997.982	92.1934
998.464	92.2005
998.946	92.2096
999.428	92.2206
999.91	92.233
1000.39	92.2464
1000.87	92.2604
1001.36	92.2747
1001.84	92.2888
1002.32	92.3025
1002.8	92.3156
1003.28	92.3279
1003.77	92.3396
1004.25	92.351
1004.73	92.3625
1005.21	92.3744
1005.7	92.3872
1006.18	92.4007
1006.66	92.415
1007.14	92.4294
1007.62	92.4436
1008.11	92.457
1008.59	92.4693
1009.07	92.4803
1009.55	92.4898
1010.03	92.4977
1010.52	92.5041
1011	92.5087
1011.48	92.5119
1011.96	92.5138
1012.45	92.515
1012.93	92.5162
1013.41	92.518
1013.89	92.5209
1014.37	92.5251
1014.86	92.5307
1015.34	92.5377
1015.82	92.5459
1016.3	92.5552
1016.78	92.5656
1017.27	92.5771
1017.75	92.5894
1018.23	92.6024
1018.71	92.6153
1019.2	92.6274
1019.68	92.6382
1020.16	92.6469
1020.64	92.6529
1021.12	92.656
1021.61	92.656
1022.09	92.653
1022.57	92.6474
1023.05	92.6399
1023.53	92.6315
1024.02	92.6233
1024.5	92.6166
1024.98	92.6124
1025.46	92.6115
1025.94	92.6142
1026.43	92.6204
1026.91	92.6296
1027.39	92.6414
1027.87	92.6549
1028.36	92.6696
1028.84	92.6847
1029.32	92.6992
1029.8	92.7122
1030.28	92.7228
1030.77	92.7301
1031.25	92.7337
1031.73	92.7336
1032.21	92.7303
1032.69	92.7246
1033.18	92.7173
1033.66	92.7092
1034.14	92.701
1034.62	92.6933
1035.11	92.6866
1035.59	92.6814
1036.07	92.6785
1036.55	92.6784
1037.03	92.6815
1037.52	92.6878
1038	92.697
1038.48	92.7084
1038.96	92.7212
1039.44	92.7346
1039.93	92.7482
1040.41	92.7616
1040.89	92.7747
1041.37	92.7879
1041.85	92.8012
1042.34	92.8151
1042.82	92.8296
1043.3	92.845
1043.78	92.8615
1044.27	92.8788
1044.75	92.8969
1045.23	92.9153
1045.71	92.9338
1046.19	92.9518
1046.68	92.9694
1047.16	92.9865
1047.64	93.0036
1048.12	93.0209
1048.6	93.0389
1049.09	93.0573
1049.57	93.0761
1050.05	93.0945
1050.53	93.1121
1051.02	93.1283
1051.5	93.1428
1051.98	93.1555
1052.46	93.1667
1052.94	93.1766
1053.42	93.1856
1053.91	93.1939
1054.39	93.202
1054.87	93.2102
1055.35	93.2188
1055.84	93.2281
1056.32	93.2381
1056.8	93.2489
1057.28	93.2603
1057.76	93.2718
1058.25	93.2833
1058.73	93.2948
1059.21	93.3063
1059.69	93.3181
1060.17	93.3303
1060.66	93.343
1061.14	93.3559
1061.62	93.3685
1062.1	93.3801
1062.59	93.3902
1063.07	93.3982
1063.55	93.4039
1064.03	93.4074
1064.51	93.4092
1065	93.41
1065.48	93.4105
1065.96	93.4118
1066.44	93.4149
1066.92	93.4204
1067.41	93.4286
1067.89	93.4393
1068.37	93.4519
1068.85	93.4654
1069.34	93.4788
1069.82	93.4914
1070.3	93.5026
1070.78	93.5121
1071.26	93.52
1071.75	93.5261
1072.23	93.5303
1072.71	93.5323
1073.19	93.5315
1073.67	93.5277
1074.16	93.521
1074.64	93.5118
1075.12	93.5008
1075.6	93.4892
1076.09	93.4779
1076.57	93.4676
1077.05	93.4588
1077.53	93.4517
1078.01	93.4462
1078.49	93.4418
1078.98	93.4384
1079.46	93.4356
1079.94	93.4329
1080.42	93.4301
1080.91	93.4273
1081.39	93.4242
1081.87	93.4212
1082.35	93.4185
1082.83	93.4162
1083.32	93.4142
1083.8	93.4124
1084.28	93.4104
1084.76	93.4079
1085.24	93.4047
1085.73	93.401
1086.21	93.397
1086.69	93.3933
1087.17	93.3903
1087.65	93.3882
1088.14	93.3872
1088.62	93.3869
1089.1	93.3869
1089.58	93.3867
1090.07	93.3861
1090.55	93.3848
1091.03	93.3827
1091.51	93.3798
1091.99	93.3762
1092.48	93.3722
1092.96	93.3678
1093.44	93.3634
1093.92	93.359
1094.4	93.3548
1094.89	93.3505
1095.37	93.3455
1095.85	93.3394
1096.33	93.3318
1096.82	93.3223
1097.3	93.3113
1097.78	93.2995
1098.26	93.2877
1098.74	93.2769
1099.23	93.2678
1099.71	93.2605
1100.19	93.2548
1100.67	93.2498
1101.15	93.2447
1101.64	93.2388
1102.12	93.2316
1102.6	93.2228
1103.08	93.213
1103.57	93.2026
1104.05	93.1925
1104.53	93.1834
1105.01	93.1759
1105.49	93.1704
1105.98	93.167
1106.46	93.1653
1106.94	93.1651
1107.42	93.1659
1107.9	93.1675
1108.39	93.1696
1108.87	93.1724
1109.35	93.1759
1109.83	93.1803
1110.32	93.1853
1110.8	93.1905
1111.28	93.195
1111.76	93.198
1112.24	93.1985
1112.72	93.1959
1113.21	93.19
1113.69	93.1811
1114.17	93.1696
1114.65	93.1563
1115.14	93.1423
1115.62	93.1284
1116.1	93.1153
1116.58	93.1036
1117.06	93.0938
1117.55	93.086
1118.03	93.0801
1118.51	93.0759
1118.99	93.0733
1119.47	93.0718
1119.96	93.0714
1120.44	93.0717
1120.92	93.0726
1121.4	93.0738
1121.89	93.0748
1122.37	93.0751
1122.85	93.0739
1123.33	93.0708
1123.81	93.0653
1124.3	93.0575
1124.78	93.0474
1125.26	93.0357
1125.74	93.0231
1126.22	93.0104
1126.71	92.9984
1127.19	92.9877
1127.67	92.9788
1128.15	92.9719
1128.63	92.9673
1129.12	92.9647
1129.6	92.9641
1130.08	92.9651
1130.56	92.9675
1131.05	92.971
1131.53	92.9753
1132.01	92.9805
1132.49	92.9863
1132.97	92.9925
1133.46	92.9987
1133.94	93.0045
1134.42	93.0096
1134.9	93.0137
1135.38	93.0166
1135.87	93.0183
1136.35	93.019
1136.83	93.0186
1137.31	93.0171
1137.8	93.0142
1138.28	93.0095
1138.76	93.0025
1139.24	92.993
1139.72	92.9811
1140.21	92.967
1140.69	92.9513
1141.17	92.9348
1141.65	92.9184
1142.13	92.9029
1142.62	92.8891
1143.1	92.8773
1143.58	92.868
1144.06	92.861
1144.55	92.8564
1145.03	92.8535
1145.51	92.8522
1145.99	92.8518
1146.47	92.8521
1146.96	92.8528
1147.44	92.8539
1147.92	92.8552
1148.4	92.8565
1148.88	92.8575
1149.37	92.8576
1149.85	92.8562
1150.33	92.8528
1150.81	92.8471
1151.3	92.8392
1151.78	92.8292
1152.26	92.8178
1152.74	92.8056
1153.22	92.793
1153.7	92.7803
1154.19	92.7678
1154.67	92.7554
1155.15	92.7433
1155.63	92.7313
1156.12	92.7194
1156.6	92.7078
1157.08	92.6965
1157.56	92.6855
1158.04	92.6751
1158.53	92.6654
1159.01	92.6566
1159.49	92.6487
1159.97	92.6418
1160.45	92.6355
1160.94	92.6295
1161.42	92.6236
1161.9	92.6175
1162.38	92.611
1162.87	92.6043
1163.35	92.5975
1163.83	92.5907
1164.31	92.584
1164.79	92.5773
1165.28	92.5706
1165.76	92.5637
1166.24	92.5568
1166.72	92.5501
1167.2	92.5438
1167.69	92.5383
1168.17	92.5335
1168.65	92.5295
1169.13	92.5258
1169.62	92.522
1170.1	92.5177
1170.58	92.5128
1171.06	92.5074
1171.54	92.502
1172.03	92.4969
1172.51	92.4928
1172.99	92.4899
1173.47	92.4884
1173.95	92.4883
1174.44	92.4893
1174.92	92.4912
1175.4	92.4936
1175.88	92.4963
1176.37	92.4989
1176.85	92.501
1177.33	92.5024
1177.81	92.5029
1178.29	92.5024
1178.78	92.5008
1179.26	92.498
1179.74	92.4941
1180.22	92.4887
1180.7	92.482
1181.19	92.474
1181.67	92.465
1182.15	92.4553
1182.63	92.4454
1183.12	92.4359
1183.6	92.4272
1184.08	92.4195
1184.56	92.4127
1185.04	92.4067
1185.53	92.4013
1186.01	92.3962
1186.49	92.3912
1186.97	92.3862
1187.45	92.3809
1187.94	92.3748
1188.42	92.3677
1188.9	92.3591
1189.38	92.3488
1189.86	92.3369
1190.35	92.3234
1190.83	92.3088
1191.31	92.2934
1191.79	92.2776
1192.28	92.2618
1192.76	92.2461
1193.24	92.2308
1193.72	92.216
1194.2	92.2021
1194.68	92.189
1195.17	92.1767
1195.65	92.165
1196.13	92.1536
1196.61	92.1419
1197.1	92.1295
1197.58	92.1162
1198.06	92.1018
1198.54	92.0866
1199.02	92.0707
1199.51	92.0546
1199.99	92.0387
1200.47	92.0233
1200.95	92.0086
1201.43	91.9949
1201.92	91.9822
1202.4	91.9704
1202.88	91.9596
1203.36	91.9496
1203.85	91.9402
1204.33	91.9312
1204.81	91.9225
1205.29	91.9139
1205.77	91.9055
1206.26	91.897
1206.74	91.8884
1207.22	91.8799
1207.7	91.8713
1208.18	91.863
1208.67	91.8553
1209.15	91.8485
1209.63	91.8431
1210.11	91.8395
1210.6	91.8375
1211.08	91.8369
1211.56	91.8371
1212.04	91.8374
1212.52	91.8369
1213.01	91.8348
1213.49	91.8307
1213.97	91.8243
1214.45	91.8155
1214.93	91.8043
1215.42	91.791
1215.9	91.7758
1216.38	91.759
1216.86	91.7409
1217.35	91.7221
1217.83	91.7029
1218.31	91.6838
1218.79	91.6652
1219.27	91.6475
1219.76	91.6307
1220.24	91.6149
1220.72	91.5998
1221.2	91.5855
1221.68	91.5716
1222.17	91.5579
1222.65	91.5441
1223.13	91.5301
1223.61	91.5158
1224.09	91.5014
1224.58	91.4871
1225.06	91.4733
1225.54	91.4605
1226.02	91.4492
1226.51	91.4399
1226.99	91.4329
1227.47	91.4285
1227.95	91.4268
1228.43	91.4277
1228.92	91.4309
1229.4	91.4361
1229.88	91.4425
1230.36	91.4497
1230.84	91.4567
1231.33	91.4631
1231.81	91.4682
1232.29	91.4719
1232.77	91.4739
1233.26	91.4744
1233.74	91.4735
1234.22	91.4714
1234.7	91.4681
1235.18	91.4639
1235.66	91.4587
1236.15	91.4527
1236.63	91.4459
1237.11	91.4387
1237.59	91.4315
1238.08	91.4246
1238.56	91.4184
1239.04	91.4131
1239.52	91.4089
1240	91.4057
1240.49	91.4035
1240.97	91.402
1241.45	91.4008
1241.93	91.3997
1242.41	91.3985
1242.9	91.397
1243.38	91.3953
1243.86	91.3935
1244.34	91.3916
1244.83	91.3899
1245.31	91.3885
1245.79	91.3873
1246.27	91.3864
1246.75	91.3856
1247.24	91.385
1247.72	91.3843
1248.2	91.3838
1248.68	91.3833
1249.16	91.383
1249.65	91.3828
1250.13	91.3829
1250.61	91.3832
1251.09	91.3839
1251.58	91.3851
1252.06	91.3867
1252.54	91.3888
1253.02	91.3916
1253.5	91.3949
1253.99	91.3988
1254.47	91.4032
1254.95	91.4081
1255.43	91.4135
1255.91	91.4193
1256.4	91.4255
1256.88	91.432
1257.36	91.4384
1257.84	91.4445
1258.33	91.4499
1258.81	91.4541
1259.29	91.457
1259.77	91.4582
1260.25	91.4577
1260.73	91.4556
1261.22	91.4521
1261.7	91.4475
1262.18	91.4421
1262.66	91.4365
1263.15	91.4311
1263.63	91.4263
1264.11	91.4228
1264.59	91.4207
1265.07	91.4203
1265.56	91.4216
1266.04	91.4246
1266.52	91.4289
1267	91.4342
1267.48	91.44
1267.97	91.4459
1268.45	91.4514
1268.93	91.4559
1269.41	91.4591
1269.9	91.4607
1270.38	91.4606
1270.86	91.4587
1271.34	91.4552
1271.82	91.4503
1272.31	91.4443
1272.79	91.4376
1273.27	91.4304
1273.75	91.4232
1274.23	91.4163
1274.72	91.4101
1275.2	91.4049
1275.68	91.4006
1276.16	91.3974
1276.64	91.3948
1277.13	91.3926
1277.61	91.3904
1278.09	91.3877
1278.57	91.3845
1279.06	91.3807
1279.54	91.3763
1280.02	91.3716
1280.5	91.3667
1280.98	91.3614
1281.47	91.356
1281.95	91.3501
1282.43	91.3439
1282.91	91.3372
1283.39	91.3303
1283.88	91.3232
1284.36	91.3162
1284.84	91.3096
1285.32	91.3033
1285.81	91.2977
1286.29	91.2925
1286.77	91.2876
1287.25	91.2829
1287.73	91.2781
1288.22	91.2732
1288.7	91.2678
1289.18	91.2621
1289.66	91.256
1290.14	91.2495
1290.63	91.243
1291.11	91.2364
1291.59	91.2299
1292.07	91.2236
1292.56	91.2176
1293.04	91.2118
1293.52	91.2064
1294	91.2013
1294.48	91.1966
1294.97	91.1923
1295.45	91.1885
1295.93	91.1853
1296.41	91.1825
1296.89	91.1803
1297.38	91.1785
1297.86	91.1772
1298.34	91.1762
1298.82	91.1755
1299.31	91.1748
1299.79	91.1741
1300.27	91.173
1300.75	91.1716
1301.23	91.1698
1301.71	91.1678
1302.2	91.166
1302.68	91.1647
1303.16	91.1643
1303.64	91.1649
1304.13	91.1667
1304.61	91.1694
1305.09	91.1727
1305.57	91.1765
1306.05	91.1802
1306.54	91.1838
1307.02	91.1873
1307.5	91.1906
1307.98	91.194
1308.46	91.1974
1308.95	91.2009
1309.43	91.204
1309.91	91.2065
1310.39	91.208
1310.88	91.208
1311.36	91.2064
1311.84	91.2032
1312.32	91.1986
1312.8	91.1933
1313.29	91.1878
1313.77	91.1828
1314.25	91.1786
1314.73	91.1755
1315.21	91.1733
1315.7	91.172
1316.18	91.1711
1316.66	91.1703
1317.14	91.1697
1317.62	91.1691
1318.11	91.169
1318.59	91.1694
1319.07	91.1707
1319.55	91.173
1320.04	91.176
1320.52	91.1796
1321	91.1834
1321.48	91.1871
1321.96	91.1905
1322.45	91.1934
1322.93	91.196
1323.41	91.1986
1323.89	91.2015
1324.38	91.205
1324.86	91.2093
1325.34	91.2144
1325.82	91.2201
1326.3	91.2258
1326.79	91.2312
1327.27	91.2358
1327.75	91.2394
1328.23	91.2417
1328.71	91.243
1329.2	91.2435
1329.68	91.2436
1330.16	91.2435
1330.64	91.2434
1331.12	91.2434
1331.61	91.2435
1332.09	91.2433
1332.57	91.2428
1333.05	91.2417
1333.54	91.2399
1334.02	91.2372
1334.5	91.2336
1334.98	91.2292
1335.46	91.2241
1335.95	91.2185
1336.43	91.2125
1336.91	91.2062
1337.39	91.1999
1337.87	91.1937
1338.36	91.1876
1338.84	91.182
1339.32	91.1768
1339.8	91.1725
1340.29	91.1691
1340.77	91.1669
1341.25	91.1658
1341.73	91.1657
1342.21	91.1664
1342.69	91.1677
1343.18	91.169
1343.66	91.17
1344.14	91.1703
1344.62	91.1699
1345.11	91.1685
1345.59	91.1663
1346.07	91.1636
1346.55	91.1606
1347.03	91.1578
1347.52	91.1556
1348	91.1544
1348.48	91.1544
1348.96	91.1557
1349.44	91.1582
1349.93	91.1619
1350.41	91.1664
1350.89	91.1714
1351.37	91.1767
1351.86	91.1821
1352.34	91.1872
1352.82	91.1919
1353.3	91.1959
1353.78	91.1992
1354.27	91.2016
1354.75	91.2032
1355.23	91.2041
1355.71	91.2046
1356.19	91.2048
1356.68	91.2049
1357.16	91.2049
1357.64	91.2048
1358.12	91.2042
1358.61	91.2031
1359.09	91.2013
1359.57	91.1989
1360.05	91.1963
1360.53	91.1936
1361.02	91.1911
1361.5	91.189
1361.98	91.1876
1362.46	91.1868
1362.94	91.1868
1363.43	91.1875
[truncated: 5,469 more rows]

## Sheet: Fig. S10a
Binding energy (eV)	Intensity (a.u.)
1351	148059
1350	149389
1349	150812
1348	149367
1347	146340
1346	147596
1345	149363
1344	147485
1343	146565
1342	145757
1341	145969
1340	144856
1339	145650
1338	147019
1337	144520
1336	144241
1335	146458
1334	144353
1333	144897
1332	147510
1331	144367
1330	145834
1329	144659
1328	144616
1327	148823
1326	144865
1325	144273
1324	145701
1323	143363
1322	145918
1321	144457
1320	145827
1319	144287
1318	143555
1317	145599
1316	144086
1315	142844
1314	144401
1313	144931
1312	145991
1311	144768
1310	145320
1309	145738
1308	146558
1307	146362
1306	146010
1305	148061
1304	151876
1303	153278
1302	147421
1301	147824
1300	146706
1299	145161
1298	145468
1297	144672
1296	145604
1295	148207
1294	144771
1293	144340
1292	147624
1291	147044
1290	146388
1289	145594
1288	146375
1287	146421
1286	148069
1285	147014
1284	144783
1283	149659
1282	148405
1281	146441
1280	146912
1279	147165
1278	148387
1277	146896
1276	149940
1275	150374
1274	151839
1273	150117
1272	151102
1271	150969
1270	149703
1269	151214
1268	148988
1267	152532
1266	151668
1265	154563
1264	154227
1263	151327
1262	152578
1261	156246
1260	155542
1259	154114
1258	155624
1257	153225
1256	154928
1255	154858
1254	154546
1253	155543
1252	154663
1251	155960
1250	157697
1249	159089
1248	158198
1247	157890
1246	159806
1245	160276
1244	158660
1243	161624
1242	161237
1241	162863
1240	161418
1239	160948
1238	160766
1237	161626
1236	164781
1235	163651
1234	165949
1233	166897
1232	166572
1231	169188
1230	169032
1229	169294
1228	171758
1227	168457
1226	171295
1225	174122
1224	171567
1223	170263
1222	172067
1221	171375
1220	168667
1219	164139
1218	169645
1217	166231
1216	168080
1215	170437
1214	170489
1213	171124
1212	168073
1211	166866
1210	164285
1209	162640
1208	160565
1207	161016
1206	160116
1205	160975
1204	160840
1203	159821
1202	158825
1201	161319
1200	163323
1199	162298
1198	163212
1197	163122
1196	164439
1195	166855
1194	163193
1193	161003
1192	163902
1191	164719
1190	163731
1189	161322
1188	164773
1187	165539
1186	165292
1185	166719
1184	165673
1183	167705
1182	171709
1181	169879
1180	169231
1179	170888
1178	168678
1177	169263
1176	170322
1175	173154
1174	172519
1173	170926
1172	172415
1171	174671
1170	172530
1169	172808
1168	172615
1167	173843
1166	173815
1165	173923
1164	174272
1163	173655
1162	176357
1161	172341
1160	176612
1159	179599
1158	180693
1157	180382
1156	181224
1155	183997
1154	182561
1153	181553
1152	179357
1151	183130
1150	180692
1149	181827
1148	178922
1147	180265
1146	181335
1145	185393
1144	185143
1143	183041
1142	181092
1141	185946
1140	181729
1139	183266
1138	184825
1137	185651
1136	185674
1135	187752
1134	188349
1133	189451
1132	193196
1131	193215
1130	189385
1129	189819
1128	191282
1127	193924
1126	193190
1125	193654
1124	194336
1123	193940
1122	192585
1121	188414
1120	186088
1119	187695
1118	185897
1117	188317
1116	185433
1115	183157
1114	183956
1113	185393
1112	189600
1111	193185
1110	191259
1109	192897
1108	199195
1107	204068
1106	210877
1105	217827
1104	218578
1103	216004
1102	213393
1101	210272
1100	209072
1099	202918
1098	191653
1097	173957
1096	161900
1095	156300
1094	151838
1093	146280
1092	142981
1091	141181
1090	137970
1089	136911
1088	137632
1087	135820
1086	135179
1085	136610
1084	135430
1083	134690
1082	135164
1081	135343
1080	134435
1079	134322
1078	134157
1077	135945
1076	137722
1075	138199
1074	140933
1073	146856
1072	148860
1071	156110
1070	159896
1069	159972
1068	157644
1067	156640
1066	153507
1065	141993
1064	129430
1063	123295
1062	120417
1061	120331
1060	117897
1059	117411
1058	117096
1057	117249
1056	118869
1055	115466
1054	116461
1053	116907
1052	115837
1051	117826
1050	117589
1049	118949
1048	116990
1047	117422
1046	115851
1045	119042
1044	118652
1043	119412
1042	118478
1041	116795
1040	118352
1039	118925
1038	120328
1037	121609
1036	121236
1035	121942
1034	123212
1033	119939
1032	118558
1031	116420
1030	118160
1029	119684
1028	119432
1027	119827
1026	119397
1025	118739
1024	118605
1023	118845
1022	120856
1021	119503
1020	119344
1019	120596
1018	121091
1017	119358
1016	119639
1015	118249
1014	118842
1013	118629
1012	120190
1011	119435
1010	118244
1009	117746
1008	119323
1007	121330
1006	122512
1005	123037
1004	122067
1003	122249
1002	123579
1001	124211
1000	123217
999	120489
998	122537
997	126403
996	127125
995	127995
994	126729
993	128898
992	128264
991	124553
990	125451
989	122248
988	123498
987	124071
986	123622
985	123685
984	121501
983	122918
982	122814
981	122067
980	123368
979	124151
978	127736
977	131301
976	137555
975	138860
974	140651
973	146110
972	143752
971	133319
970	123525
969	119302
968	121402
967	117362
966	118260
965	115490
964	114395
963	111910
962	111247
961	112415
960	113687
959	110896
958	112657
957	113762
956	112247
955	111834
954	111228
953	111611
952	113011
951	114001
950	115112
949	111587
948	114925
947	114361
946	113707
945	115890
944	119099
943	117039
942	115320
941	114651
940	116564
939	114497
938	113933
937	115835
936	116594
935	117092
934	117440
933	116927
932	113853
931	114046
930	115572
929	114103
928	115865
927	116119
926	116344
925	116553
924	116807
923	116890
922	115706
921	119567
920	119395
919	117531
918	117330
917	117258
916	119827
915	121543
914	118870
913	117719
912	118737
911	119545
910	122348
909	122225
908	121776
907	122300
906	121014
905	121667
904	121277
903	120400
902	121901
901	120636
900	123612
899	124833
898	122832
897	124308
896	123768
895	121588
894	122365
893	124166
892	126456
891	124967
890	124752
889	125890
888	123908
887	123038
886	122409
885	126022
884	125828
883	128320
882	127657
881	126744
880	125511
879	128319
878	127773
877	128500
876	128636
875	128887
874	130849
873	132340
872	131357
871	128052
870	126674
869	126725
868	128414
867	128380
866	126793
865	128968
864	128207
863	129282
862	130272
861	129949
860	130570
859	132942
858	132149
857	133981
856	136150
855	135209
854	136155
853	135052
852	131954
851	131169
850	132781
849	131128
848	129883
847	131759
846	132710
845	129597
844	129554
843	126248
842	128025
841	128277
840	124387
839	127730
838	128662
837	132391
836	130773
835	134740
834	138613
833	142568
832	143381
831	146093
830	148690
829	158987
828	162896
827	151017
826	133387
825	124974
824	123977
823	121540
822	122594
821	122854
820	119599
819	121420
818	123778
817	122046
816	120728
815	121042
814	123049
813	121733
812	124669
811	124115
810	122577
809	121716
808	122224
807	123259
806	122471
805	122232
804	122212
803	123086
802	124553
801	124426
800	123654
799	127833
798	123964
797	125854
796	123451
795	128096
794	124830
793	125475
792	126374
791	126885
790	125907
789	128422
788	127915
787	125641
786	127891
785	127279
784	126558
783	127161
782	126276
781	127871
780	128157
779	127217
778	130350
777	128508
776	127800
775	127515
774	128487
773	126575
772	127934
771	130252
770	129099
769	130139
768	130434
767	129895
766	128102
765	128986
764	129144
763	129057
762	128791
761	128511
760	131091
759	133113
758	133228
757	130748
756	131038
755	129832
754	129287
753	133041
752	134106
751	133795
750	132365
749	134466
748	133917
747	134112
746	133137
745	135144
744	134718
743	134043
742	134537
741	136850
740	136073
739	134411
738	136183
737	135294
736	137486
735	139365
734	135796
733	138197
732	137984
731	137519
730	137501
729	139447
728	136491
727	137368
726	138205
725	135887
724	134697
723	136494
722	139109
721	137419
720	138236
719	137633
718	140647
717	138808
716	141902
715	141916
714	141337
713	144629
712	143342
711	143578
710	141172
709	143964
708	143263
707	140119
706	139067
705	142099
704	138517
703	138231
702	139849
701	138172
700	138753
699	138111
698	134838
697	136622
696	135108
695	135061
694	134219
693	133093
692	134752
691	134343
690	136579
689	139311
688	144670
687	168561
686	218841
685	241162
684	192109
683	147323
682	133641
681	131261
680	130895
679	129976
678	128902
677	131222
676	130169
675	129138
674	129930
673	133040
672	132967
671	132392
670	129792
669	129311
668	132542
667	132958
666	132546
665	133147
664	132616
663	134572
662	134529
661	135170
660	136434
659	133907
658	134321
657	135898
656	136759
655	135737
654	134710
653	133520
652	135438
651	136387
650	138090
649	138352
648	135986
647	137946
646	136622
645	137451
644	138483
643	138302
642	138030
641	139631
640	140168
639	139468
638	138858
637	139644
636	137690
635	138272
634	136553
633	138258
632	141990
631	138201
630	141528
629	142568
628	141277
627	140874
626	142559
625	141739
624	141542
623	144726
622	142626
621	144626
620	144082
619	143982
618	144071
617	143950
616	144316
615	143773
614	146403
613	146327
612	143958
611	144199
610	146660
609	146331
608	146080
607	147781
606	147935
605	146426
604	144432
603	147281
602	146263
601	147048
600	146668
599	147883
598	148966
597	149045
596	150900
595	148201
594	150281
593	148797
592	151210
591	152760
590	149260
589	154009
588	155435
587	154489
586	154212
585	155770
584	154779
583	156917
582	158472
581	160633
580	160105
579	158536
578	158459
577	156461
576	157508
575	156505
574	156330
573	154701
572	152239
571	151840
570	152142
569	154758
568	158075
567	160147
566	165737
565	173283
564	181011
563	190146
562	189608
561	182230
560	164554
559	154347
558	148278
557	139688
556	139019
555	136847
554	133631
553	131039
552	130488
551	128868
550	127454
549	128804
548	127953
547	126061
546	125576
545	127975
544	127582
543	122969
542	123282
541	122388
540	118389
539	117590
538	117971
537	116841
536	119604
535	127189
534	145067
533	166913
532	175370
531	184850
530	189701
529	157970
528	122875
527	111360
526	111165
525	110832
524	109057
523	110693
522	111137
521	110436
520	111824
519	111588
518	111666
517	111420
516	111055
515	111024
514	115636
513	114106
512	113975
511	115153
510	114582
509	116303
508	117917
507	116781
506	117974
505	115817
504	115535
503	114340
502	115382
501	116090
500	114748
499	114669
498	113560
497	113376
496	112975
495	112882
494	112869
493	113840
492	112199
491	114244
490	117465
489	118753
488	119791
487	123087
486	124575
485	124740
484	125935
483	127850
482	130813
481	129848
480	132500
479	134925
478	133430
477	133342
476	133004
475	131836
474	128134
473	128354
472	125746
471	123083
470	120636
469	119695
468	117037
467	117864
466	119382
465	125448
464	139600
463	164824
462	188859
461	184565
460	156105
459	142597
458	165768
457	223625
456	276802
455	232716
454	112136
453	41047.8
452	28087.8
451	26336.5
450	25356.7
449	24451.5
448	23456
447	23117.4
446	23482.5
445	23426.3
444	22315
443	23112.4
442	22791
441	22665
440	22758.7
439	22789.4
438	22768.3
437	22973.3
436	23374.6
435	22921.6
434	22386.8
433	23334.9
432	23641
431	23248.7
430	23633
429	23263
428	22360.2
427	23345
426	21777.2
425	22219.4
424	23640.2
423	23411.6
422	23386.7
421	23641.1
420	23638.4
419	22418.9
418	22448.9
417	22413.7
416	22883.1
415	22372.4
414	23048.3
413	22001.9
412	22761.7
411	24084.7
410	23082.9
409	23048.1
408	23354.1
407	23963.6
406	23824.6
405	23666.3
404	23653.6
403	24364.5
402	24220.4
401	24415.8
400	23383.7
399	24142.9
398	23504
397	23530.1
396	23505.6
395	22324.1
394	23139.5
393	23855.7
392	23549.9
391	22756
390	22926.7
389	23782.2
388	24626.8
387	23252
386	22799.8
385	24018.9
384	24142.8
383	23907.5
382	23175.9
381	23818.2
380	24058.7
379	24110
378	24324.7
377	23524.7
376	23556.7
375	24714.7
374	23980.5
373	24863.3
372	23880.9
371	23375.3
370	24364.1
369	24715.1
368	25446.4
367	24928.5
366	24931.1
365	23734.7
364	24524.2
363	24783.4
362	24336.7
361	24778.4
360	23718.6
359	24634.3
358	25040.8
357	24476
356	25766.5
355	25414.9
354	24606.8
353	26036.6
352	24981.6
351	25545.4
350	26102.2
349	26357
348	26716.7
347	25966
346	25885.8
345	26087.3
344	25041.4
343	25076.5
342	25258.3
341	25202.2
340	26639.4
339	26181.6
338	24713.5
337	26585.1
336	27035.1
335	26557
334	26855.4
333	26002.3
332	27295.6
331	27008.1
330	26840.5
329	28305.6
328	27302.2
327	26233.4
326	27581.4
325	27732.7
324	27498.9
323	26470.6
322	26614.7
321	27292.3
320	26801.8
319	26790.4
318	26781.2
317	26690.7
316	26784.9
315	26716.3
314	27712.5
313	27404.9
312	28100.8
311	28286
310	28996.4
309	29430.6
308	28661.4
307	28793
306	28791.3
305	29148
304	28391.3
303	28229.1
302	27404.1
301	26577.9
300	26535.2
299	25811.4
298	26912
297	26564.8
296	26400.4
295	26558.3
294	25058.8
293	25618.4
292	26302.7
291	25372.2
290	27626.9
289	29163.6
288	29745.9
287	33834
286	44196.5
285	57997.6
284	58475.5
283	60660.9
282	69488.8
281	49408.3
280	23349.5
279	18654.3
278	17699.1
277	18081.6
276	17645.4
275	17844.5
274	18349.1
273	17693.3
272	20729.7
271	21959.9
270	21396.6
269	20102.8
268	18576.9
267	17748.8
266	17734.1
265	16676
264	17120.2
263	17292
262	16532.1
261	17008.6
260	16649.5
259	17485.3
258	16557.1
257	16593.3
256	16033.7
255	17371.2
254	18130.5
253	17041.5
252	17850
251	16758
250	16941.6
249	16975.8
248	17246
247	17808.4
246	17373.6
245	17964.7
244	17556.3
243	16986
242	16846.6
241	17368.3
240	16106.9
239	16451.1
238	17221.6
237	17706.5
236	17735.6
235	17232.4
234	17368.7
233	16974.7
232	17293.3
231	17644.7
230	17996.1
229	18111.4
228	17507
227	17018.6
226	17414.7
225	17776.2
224	17500.9
223	17816
222	18084
221	17988
220	18521
219	17463.2
218	17798.4
217	16877.1
216	17262.4
215	17675.6
214	17796
213	18462.4
212	17597.6
211	17640.1
210	18141.4
209	17546.3
208	16855.2
207	17754.8
206	17124.8
205	16923.9
204	17810.6
203	18827.5
202	20168.5
201	22736.6
200	25583.8
199	24457.4
198	20327.8
197	17273.7
196	16735.5
195	16516.9
194	16931.8
193	16955.9
192	17266.4
191	17054.1
190	16804.6
189	17592
188	17268.1
187	17678.8
186	16786.1
185	16493.4
184	17242.6
183	17124.5
182	16979
181	17698
180	17178.6
179	17420.3
178	16560.9
177	16743.2
176	17605.2
175	17758
174	18548.2
173	17303.2
172	16724.4
171	16503
170	17111.2
169	16936.6
168	17190.2
167	18582
166	18261.2
165	17895.6
164	17446
163	17460.8
162	17329.1
161	17885.8
160	18608.1
159	17562.7
158	17128.9
157	17487.8
156	17845.8
155	18826
154	19522.9
153	18623
152	18613.3
151	20044.7
150	18022.9
149	17719.4
148	17662.7
147	17786.6
146	18480
145	18271.3
144	18399.3
143	18503.2
142	18235.8
141	18122.7
140	18914.5
139	18185.7
138	17648.9
137	18203.9
136	18897
135	18985.3
134	18838.5
133	18919.2
132	18079.5
131	18380.3
130	18158.9
129	18868.5
128	18873.9
127	18800.9
126	18533.8
125	18270.3
124	18099.5
123	18249.2
122	18643.8
121	18527.7
120	19290.1
119	19666.4
118	18977.3
117	19459.5
116	20271.1
115	19786.7
114	18662.3
113	19646.4
112	19696.7
111	20147.1
110	19457.4
109	19364.3
108	20042.4
107	18991.8
106	20047.3
105	20043.6
104	20689.1
103	21093
102	20338.2
101	21049.6
100	20501.4
99	20478.8
98	19630.7
97	20174.1
96	19279.4
95	18963.8
94	20084.9
93	20184.9
92	19423.6
91	20323.8
90	21774.7
89	22118
88	21247.8
87	21282.2
86	22228.9
85	21892.6
84	21927.7
83	21487.8
82	21968
81	22436.1
80	21127.8
79	21448.4
78	22067.1
77	21706.8
76	21717.3
75	22049.8
74	20408.4
73	20568.7
72	19132.2
71	19233.9
70	19841.3
69	19700.7
68	19543.7
67	20276
66	19971
65	20642.1
64	22573.6
63	24872.3
62	28266.6
61	32681.5
60	36038.7
59	32795.6
58	27066.3
57	23005.6
56	21175.1
55	18814.8
54	17814.1
53	18356.2
52	17914.9
51	17827.2
50	17469.4
49	18182.7
48	16598.6
47	16793.1
46	17040.5
45	16091.4
44	14976.2
43	15135.5
42	16014.3
41	16432
40	18117.8
39	20422
38	23855.6
37	31247.8
36	40521.3
35	46337.8
34	38507.4
33	23542
32	13765.1
31	10646.2
30	10399.7
29	9748.8
28	6902.05
27	5368.61
26	5279.54
25	5150
24	5180.54
23	5653.87
22	6125.75
21	5877.88
20	4380.1
19	3637.18
18	3135.29
17	3050.38
16	2824.38
15	3012.84
14	3224.47
13	3422.43
12	4445.79
11	4706.48
10	4512.13
9	4295.93
8	4126.17
7	4362.78
6	4773.05
5	5400.07
4	4552.2
3	3331.83
2	1858.27
1	753.894
0	418.01
-1	67.3185
-2	21.4486
-3	5.4978
-4	31.1613
-5	8.85474
-6	0
-7	24.4586
-8	26.9464
-9	8.61905

## Sheet: Fig. S10b
Binding energy (eV)	Intensity (a.u.)	Intensity (a.u.)	Intensity (a.u.)	Intensity (a.u.)	Intensity (a.u.)	Intensity (a.u.)	Intensity (a.u.)	Intensity (a.u.)	Intensity (a.u.)
474.9	23049.4	23285.2	23285.2	23285.2	23285.2	23285.2	23285.2	23285.2	23285.2
474.8	23343.2	23234.5	23234.5	23234.5	23234.5	23234.5	23234.5	23234.5	23234.5
474.7	23463.7	23203.9	23203.9	23203.9	23203.9	23203.9	23203.9	23203.9	23203.9
474.6	23493.5	23201	23201	23201	23201	23201	23201	23201	23201
474.5	22831.3	23183.6	23183.6	23183.6	23183.6	23183.6	23183.6	23183.6	23183.6
474.4	23306.9	23162.6	23162.6	23162.6	23162.6	23162.6	23162.6	23162.6	23162.6
474.3	23125.3	23134.3	23134.3	23134.3	23134.3	23134.3	23134.3	23134.3	23134.3
474.2	23017.8	23096.6	23096.6	23096.6	23096.6	23096.6	23096.6	23096.6	23096.6
474.1	23869.6	23055.3	23055.3	23055.3	23055.3	23055.3	23055.3	23055.3	23055.3
474	23275.9	23019.8	23019.8	23019.8	23019.8	23019.8	23019.8	23019.8	23019.8
473.9	23485.8	22992.6	22992.6	22992.6	22992.6	22992.6	22992.6	22992.6	22992.6
473.8	23317.4	22956.4	22956.4	22956.4	22956.4	22956.4	22956.4	22956.4	22956.4
473.7	23174.2	22920.8	22920.8	22920.8	22920.8	22920.8	22920.8	22920.8	22920.8
473.6	22677.6	22885.5	22885.5	22885.5	22885.5	22885.5	22885.5	22885.5	22885.5
473.5	22593.7	22851.4	22851.4	22851.4	22851.4	22851.4	22851.4	22851.4	22851.4
473.4	23098.6	22829.7	22829.7	22829.7	22829.7	22829.7	22829.7	22829.7	22829.7
473.3	22879.4	22813.5	22813.5	22813.5	22813.5	22813.5	22813.5	22813.5	22813.5
473.2	22740.1	22794.4	22794.4	22794.4	22794.4	22794.4	22794.4	22794.4	22794.4
473.1	22579.3	22772.2	22772.2	22772.2	22772.2	22772.2	22772.2	22772.2	22772.2
473	22723.8	22753.3	22753.3	22753.3	22753.3	22753.3	22753.3	22753.3	22753.3
472.9	22678.5	22736.5	22736.5	22736.5	22736.5	22736.5	22736.5	22736.5	22736.5
472.8	23449.8	22718.2	22718.2	22718.2	22718.2	22718.2	22718.2	22718.2	22718.2
472.7	23274.9	22699.4	22699.4	22699.4	22699.4	22699.4	22699.4	22699.4	22699.4
472.6	22697	22681.7	22681.7	22681.7	22681.7	22681.7	22681.7	22681.7	22681.7
472.5	22300.7	22665.6	22665.6	22665.6	22665.6	22665.6	22665.6	22665.6	22665.6
472.4	22471.5	22644.9	22644.9	22644.9	22644.9	22644.9	22644.9	22644.9	22644.9
472.3	22881.6	22616.3	22616.3	22616.3	22616.3	22616.3	22616.3	22616.3	22616.3
472.2	22573	22579	22579	22579	22579	22579	22579	22579	22579
472.1	22400.6	22547.4	22547.4	22547.4	22547.4	22547.4	22547.4	22547.4	22547.4
472	22641.9	22519.9	22519.9	22519.9	22519.9	22519.9	22519.9	22519.9	22519.9
471.9	22956.1	22493.3	22493.3	22493.3	22493.3	22493.3	22493.3	22493.3	22493.3
471.8	22905	22460.5	22460.5	22460.5	22460.5	22460.5	22460.5	22460.5	22460.5
471.7	22703	22423.3	22423.3	22423.3	22423.3	22423.3	22423.3	22423.3	22423.3
471.6	22679.9	22389.6	22389.6	22389.6	22389.6	22389.6	22389.6	22389.6	22389.6
471.5	22337.7	22359.8	22359.8	22359.8	22359.8	22359.8	22359.8	22359.8	22359.8
471.4	22405.9	22322.2	22322.2	22322.2	22322.2	22322.2	22322.2	22322.2	22322.2
471.3	22408.7	22286.2	22286.2	22286.2	22286.2	22286.2	22286.2	22286.2	22286.2
471.2	22304.5	22256.4	22256.4	22256.4	22256.4	22256.4	22256.4	22256.4	22256.4
471.1	21998.7	22230.7	22230.7	22230.7	22230.7	22230.7	22230.7	22230.7	22230.7
471	22601.6	22210.5	22210.5	22210.5	22210.5	22210.5	22210.5	22210.5	22210.5
470.9	22205.2	22199.9	22199.9	22199.9	22199.9	22199.9	22199.9	22199.9	22199.9
470.8	22240.1	22192	22192	22192	22192	22192	22192	22192	22192
470.7	22389.5	22184.6	22184.6	22184.6	22184.6	22184.6	22184.6	22184.6	22184.6
470.6	22138	22167	22167	22167	22167	22167	22167	22167	22167
470.5	21904	22163.8	22163.8	22163.8	22163.8	22163.8	22163.8	22163.8	22163.8
470.4	22071.8	22118.9	22118.9	22118.9	22118.9	22118.9	22118.9	22118.9	22118.9
470.3	21850.5	22088.4	22088.4	22088.4	22088.4	22088.4	22088.4	22088.4	22088.4
470.2	22326.3	22054.1	22054.1	22054.1	22054.1	22054.1	22054.1	22054.1	22054.1
470.1	22111.1	21994.1	21994.1	21994.1	21994.1	21994.1	21994.1	21994.1	21994.1
470	22041.5	21988.9	21988.9	21988.9	21988.9	21988.9	21988.9	21988.9	21988.9
469.9	22090.1	21983.4	21983.4	21983.4	21983.4	21983.4	21983.4	21983.4	21983.4
469.8	21873.5	21922.6	21922.6	21922.6	21922.6	21922.6	21922.6	21922.6	21922.6
469.7	21909.9	21889.5	21889.5	21889.5	21889.5	21889.5	21889.5	21889.5	21889.5
469.6	21618.4	21812.3	21812.3	21812.3	21812.3	21812.3	21812.3	21812.3	21812.3
469.5	22081.1	21735.1	21735.1	21735.1	21735.1	21735.1	21735.1	21735.1	21735.1
469.4	21843.4	21687.3	21687.3	21687.3	21687.3	21687.3	21687.3	21687.3	21687.3
469.3	21402.9	21651.9	21651.9	21651.9	21651.9	21651.9	21651.9	21651.9	21651.9
469.2	21486.3	21579.1	21579.1	21579.1	21579.1	21579.1	21579.1	21579.1	21579.1
469.1	21477	21489.9	21489.9	21489.9	21489.9	21489.9	21489.9	21489.9	21489.9
469	21261.6	21437.2	21437.2	21437.2	21437.2	21437.2	21437.2	21437.2	21437.2
468.9	21515.7	21410.6	21410.6	21410.6	21410.6	21410.6	21410.6	21410.6	21410.6
468.8	21700.8	21395.1	21395.1	21395.1	21395.1	21395.1	21395.1	21395.1	21395.1
468.7	21073.1	21392	21392	21392	21392	21392	21392	21392	21392
468.6	20929.1	21384.9	21384.9	21384.9	21384.9	21384.9	21384.9	21384.9	21384.9
468.5	21038.1	21369.5	21369.5	21369.5	21369.5	21369.5	21369.5	21369.5	21369.5
468.4	21788.7	21351.1	21351.1	21351.1	21351.1	21351.1	21351.1	21351.1	21351.1
468.3	21672.2	21332.7	21332.7	21332.7	21332.7	21332.7	21332.7	21332.7	21332.7
468.2	21457.6	21315.7	21315.7	21315.7	21315.7	21315.7	21315.7	21315.7	21315.7
468.1	21670.9	21300.1	21300.1	21300.1	21300.1	21300.1	21300.1	21300.1	21300.1
468	21368.9	21267.7	21267.7	21267.7	21267.7	21267.7	21267.7	21267.7	21267.7
467.9	21014.2	21218	21218	21218	21218	21218	21218	21218	21218
467.8	21197.6	21159.8	21159.8	21159.8	21159.8	21159.8	21159.8	21159.8	21159.8
467.7	21386	21119.8	21119.8	21119.8	21119.8	21119.8	21119.8	21119.8	21119.8
467.6	21478.2	21087.3	21087.3	21087.3	21087.4	21087.3	21087.3	21087.3	21087.4
467.5	21214.3	21052.2	21052.2	21052.2	21052.3	21052.2	21052.2	21052.2	21052.3
467.4	20848.1	21022.5	21022.5	21022.5	21022.6	21022.5	21022.5	21022.5	21022.6
467.3	20495.9	20989.6	20989.6	20989.6	20989.6	20989.6	20989.6	20989.6	20989.6
467.2	20942	20949.2	20949.2	20949.2	20949.3	20949.2	20949.2	20949.2	20949.3
467.1	21193.5	20904.6	20904.6	20904.6	20904.8	20904.6	20904.6	20904.6	20904.8
467	21071.8	20864.5	20864.5	20864.5	20864.8	20864.5	20864.5	20864.5	20864.8
466.9	21155.2	20830.2	20830.2	20830.2	20830.5	20830.2	20830.2	20830.2	20830.5
466.8	20945	20799.9	20799.9	20799.9	20800.4	20799.9	20799.9	20799.9	20800.4
466.7	20946.4	20768	20768	20768	20768.6	20768	20768	20768	20768.6
466.6	20776.7	20737.6	20737.6	20737.6	20738.5	20737.6	20737.6	20737.6	20738.5
466.5	20864.5	20712.5	20712.5	20712.5	20713.7	20712.5	20712.5	20712.5	20713.7
466.4	20722.2	20695.5	20695.5	20695.5	20697.2	20695.5	20695.5	20695.5	20697.2
466.3	20621.2	20675.9	20675.9	20675.9	20678.3	20675.9	20675.9	20675.9	20678.3
466.2	20138.9	20669.6	20669.6	20669.6	20672.7	20669.6	20669.6	20669.6	20672.7
466.1	20460.8	20661.9	20661.9	20661.9	20666.2	20661.9	20661.9	20661.9	20666.2
466	20651.8	20656	20656	20656	20661.9	20656	20656	20656	20661.9
465.9	21022.8	20652.2	20652.2	20652.2	20660	20652.2	20652.2	20652.2	20660
465.8	20471	20649.5	20649.5	20649.5	20660	20649.5	20649.5	20649.5	20660
465.7	20935.7	20644	20644	20644	20658	20644	20644	20644	20658
465.6	20813.1	20638.3	20638.3	20638.3	20656.8	20638.3	20638.3	20638.3	20656.8
465.5	20646.8	20631.8	20631.8	20631.8	20656.2	20631.8	20631.8	20631.8	20656.2
465.4	20788.3	20625	20625	20625	20657	20625	20625	20625	20657
465.3	20593.7	20617.9	20617.9	20617.9	20659.5	20617.9	20617.9	20617.9	20659.5
465.2	20806.9	20610.8	20610.8	20610.8	20664.7	20610.8	20610.8	20610.8	20664.7
465.1	20952.3	20603.5	20603.5	20603.5	20673	20603.5	20603.5	20603.5	20673
465	20692.3	20596	20596	20596	20685.1	20596	20596	20596	20685.1
464.9	20853.5	20588.2	20588.2	20588.2	20701.9	20588.2	20588.2	20588.2	20701.9
464.8	20804.5	20580	20580	20580	20724.1	20580	20580	20580	20724.1
464.7	20434.2	20571.2	20571.2	20571.2	20752.8	20571.2	20571.2	20571.2	20752.8
464.6	21075.5	20561.9	20561.9	20561.9	20789.6	20561.9	20561.9	20561.9	20789.6
464.5	20810.6	20552.3	20552.3	20552.3	20836.2	20552.3	20552.3	20552.3	20836.2
464.4	21101.4	20542	20542.1	20542	20894.1	20542	20542	20542	20894.1
464.3	21388.6	20531.2	20531.2	20531.2	20965.2	20531.2	20531.2	20531.2	20965.2
464.2	20987.4	20519.7	20519.8	20519.7	21051.8	20519.7	20519.7	20519.7	21051.9
464.1	20991.2	20507.2	20507.4	20507.2	21155.9	20507.2	20507.2	20507.2	21156.1
464	21645.9	20493.4	20493.6	20493.4	21279.6	20493.4	20493.4	20493.4	21279.9
463.9	21293.3	20478.1	20478.6	20478.1	21425.6	20478.1	20478.1	20478.1	21426.1
463.8	21377.9	20461.2	20461.9	20461.2	21596.2	20461.2	20461.2	20461.2	21597
463.7	21967.4	20442.8	20444	20442.8	21794.5	20442.8	20442.8	20442.8	21795.7
463.6	22091.1	20422.7	20424.7	20422.7	22022.7	20422.7	20422.7	20422.7	22024.7
463.5	22749.8	20400.5	20403.8	20400.5	22282.7	20400.5	20400.5	20400.5	22286
463.4	22965.2	20376.1	20381.3	20376.1	22576.5	20376.1	20376.1	20376.1	22581.8
463.3	22789.1	20349.2	20357.4	20349.2	22905.2	20349.2	20349.2	20349.2	22913.4
463.2	23454.9	20319.6	20332.3	20319.6	23269.3	20319.6	20319.6	20319.6	23282.1
463.1	23637.6	20286.9	20306.5	20286.9	23668.4	20286.9	20286.9	20286.9	23688
463	23762.2	20251.1	20280.7	20251.1	24101	20251.1	20251.1	20251.1	24130.7
462.9	24886.6	20211.4	20255.9	20211.4	24564	20211.5	20211.4	20211.4	24608.5
462.8	24650.6	20168	20233.8	20168	25053.4	20168.1	20168	20168	25119.3
462.7	25335.7	20120.9	20217.1	20120.9	25563.7	20121	20120.9	20120.9	25660.1
462.6	25992.4	20069.2	20208.3	20069.2	26086.9	20069.4	20069.2	20069.2	26226.2
462.5	27046.5	20013.4	20212	20013.4	26614.6	20013.7	20013.4	20013.4	26813.4
462.4	27548.6	19952.7	20232.9	19952.7	27135.5	19953.2	19952.7	19952.7	27416.1
462.3	27785.1	19886.7	20277.1	19886.7	27637.6	19887.3	19886.7	19886.7	28028.7
462.2	28602.3	19815.1	20352.6	19815.1	28108	19816.1	19815.1	19815.1	28646.4
462.1	28742.1	19737.9	20468.8	19737.9	28533.2	19739.3	19737.9	19737.9	29265.5
462	29930.7	19655.3	20637	19655.3	28900.2	19657.2	19655.3	19655.3	29884
461.9	30712.5	19567.1	20869.2	19567.1	29196.3	19569.9	19567.1	19567.1	30501.3
461.8	31973.9	19473.8	21178.9	19473.8	29410.6	19477.9	19473.8	19473.8	31119.8
461.7	31976.1	19374.9	21578.7	19374.9	29532.9	19380.7	19374.9	19374.9	31742.5
461.6	32150.1	19269.9	22080.5	19269.9	29555.9	19278.1	19269.9	19269.9	32374.6
461.5	32981.9	19158.9	22694.5	19158.9	29475.3	19170.3	19158.9	19158.9	33022.3
461.4	33318.8	19041.6	23426.8	19041.6	29290.1	19057.3	19041.6	19041.6	33691.2
461.3	34678.4	18918.4	24278.7	18918.5	29002.8	18940.1	18918.4	18918.4	34384.9
461.2	35312.2	18789.6	25243.2	18789.7	28618.9	18819.2	18789.6	18789.6	35102.2
461.1	36114.2	18655.5	26303.9	18655.7	28146.8	18695.7	18655.5	18655.5	35835.5
461	36572.3	18515.6	27432.4	18515.8	27596.2	18569.6	18515.6	18515.6	36567.2
460.9	36992.4	18370	28588.8	18370.3	26979.3	18442	18370	18370	37270.4
460.8	37509.7	18218.8	29722.4	18219.2	26309.1	18314.1	18218.8	18218.8	37908.5
460.7	38181.7	18063.2	30774.5	18063.8	25600	18188.4	18063.2	18063.2	38437.2
460.6	38872.2	17904.5	31682	17905.4	24866.6	18067.8	17904.5	17904.5	38808.4
460.5	38902.7	17743.4	32382.3	17744.8	24121.8	17954.7	17743.4	17743.4	38973.4
460.4	39377.5	17580.8	32820.8	17582.7	23377.9	17852.1	17580.8	17580.8	38891.2
460.3	38120.9	17418.1	32958	17420.8	22646	17763.7	17418.1	17418.1	38534.3
460.2	37407.4	17257.1	32774.8	17261	21936.2	17693.8	17257.1	17257.1	37894.5
460.1	37103.7	17099	32273.8	17104.5	21256.3	17646.6	17099	17099	36984
460	36616	16945.5	31480.8	16953.1	20612.8	17626.5	16945.5	16945.5	35836.5
459.9	35015.5	16798.3	30440.7	16808.7	20010.9	17638.2	16798.3	16798.3	34503.5
459.8	32822.2	16658.2	29211.2	16672.4	19453.4	17685.5	16658.2	16658.2	33047.9
459.7	31579	16526.4	27857.4	16545.8	18942.5	17772.3	16526.4	16526.4	31538.7
459.6	30002.1	16402.6	26443	16428.9	18477.4	17900.5	16402.6	16402.6	30042.1
459.5	28223.8	16287.1	25027.3	16322.5	18057.6	18072.1	16287.1	16287.1	28618.3
459.4	27134.3	16179.6	23659.5	16227.1	17681.1	18287.5	16179.6	16179.6	27316.3
459.3	25973.5	16080.4	22377.9	16143.7	17346	18546.2	16080.4	16080.4	26172.6
459.2	25255.5	15988.5	21208.1	16072.3	17048.8	18845.3	15988.5	15988.5	25209.1
459.1	24140.9	15902.7	20164.2	16013.1	16785.7	19179.6	15902.7	15902.7	24434.6
459	24217.1	15822.3	19251.4	15967	16553.5	19542.6	15822.3	15822.3	23847.6
458.9	23666	15746	18466.8	15934.4	16348	19924.8	15746	15746	23435.9
458.8	23382.2	15672.7	17802.2	15916.7	16165.4	20315	15672.7	15672.7	23181.1
458.7	23099	15601.3	17245.9	15915.3	16002.3	20700.1	15601.3	15601.3	23059.7
458.6	22648.4	15531	16784.8	15933	15855.6	21065.7	15531	15531	23045.9
458.5	23359.5	15461.1	16404.7	15972.6	15722.3	21396.5	15461.1	15461.1	23112.8
458.4	23009.8	15390.7	16092.1	16037.8	15599.8	21677.1	15390.7	15390.7	23234.6
458.3	23611.1	15320	15834.8	16133.9	15486.3	21893.8	15320	15320	23388.9
458.2	23462.3	15248.3	15621.6	16266	15379.9	22034.1	15248.3	15248.3	23556.8
458.1	23946	15175.7	15443.2	16440.8	15279.4	22088.8	15175.7	15175.7	23725
458	23958.8	15101.7	15290.9	16664.9	15182.8	22051.6	15101.7	15101.7	23885.3
457.9	23971.9	15025.5	15157.8	16945.7	15088.7	21920.3	15025.5	15025.5	24036
457.8	24228.4	14947.5	15038.9	17291.9	14996.4	21697.6	14947.5	14947.5	24182.4
457.7	23723.8	14867.2	14929.6	17712.2	14904.9	21389.5	14867.2	14867.2	24334.5
457.6	24488	14785	14827.1	18216.1	14813.8	21006.1	14785	14785	24508.2
457.5	24751	14700	14728.1	18812.2	14722	20559.2	14700	14700	24721.4
457.4	25227.5	14612	14630.5	19509.3	14628.6	20062.2	14612	14612	24994.7
457.3	25344.5	14520.5	14532.5	20315.2	14533	19529.6	14520.4	14520.4	25349
457.2	25508.9	14424.4	14432	21236.1	14433.7	18974.5	14424.3	14424.3	25803.5
457.1	26437.8	14323.8	14328.4	22277.2	14330.5	18410.3	14323.5	14323.5	26376.2
457	27461.5	14217.1	14219.5	23440.1	14221.6	17847	14216.4	14216.4	27079.6
456.9	28021.5	14104.6	14105	24724.7	14106.9	17294.3	14103.1	14103.1	27923.1
456.8	29549.2	13985.5	13983.6	26126	13985.2	16758.9	13982.4	13982.4	28909.5
456.7	29867.7	13860.3	13854.8	27635.5	13856.1	16245.9	13854.1	13854.1	30036.3
456.6	31679.4	13729.3	13717.4	29238.8	13718.4	15757.7	13716.9	13716.9	31293.8
456.5	32320.6	13593.4	13569.9	30915.5	13570.7	15294.7	13569.6	13569.6	32665.7
456.4	34116.4	13456.5	13411.9	32640.4	13412.5	14856.7	13411.7	13411.7	34131.2
456.3	34992.8	13324.7	13242.9	34382.7	13243.3	14442.6	13242.8	13242.8	35665.1
456.2	36606.7	13207.8	13061.9	36105.3	13062.2	14049.4	13061.8	13061.8	37239.2
456.1	38702	13121.3	12868.5	37767.2	12868.8	13674.5	12868.5	12868.5	38826.4
456	40140	13088.4	12662.2	39323.9	12662.4	13314.7	12662.2	12662.2	40402.7
455.9	41672.8	13141.3	12442.6	40729.1	12442.7	12966.4	12442.6	12442.6	41951.8
455.8	43605.5	13323.1	12208.8	41936.3	12208.9	12625.9	12208.8	12208.8	43467.9
455.7	45565	13689.1	11961.8	42903.5	11961.8	12291.3	11962	11961.8	44960.7
455.6	46430.6	14301.4	11700.4	43591.3	11700.4	11958.7	11701.1	11700.4	46451.4
455.5	48893.1	15226.6	11424.7	43968.7	11424.7	11625.6	11426.8	11424.7	47973.6
455.4	50495.1	16522.5	11134.5	44013.4	11134.5	11289.6	11140.8	11134.5	49562.7
455.3	50742.1	18223	10830	43714.2	10830	10948.7	10847.3	10830	51243.2
455.2	53235.8	20316.7	10511.9	43071.7	10511.9	10602.2	10556.8	10511.9	53011.6
455.1	54574.1	22723.1	10180.9	42097.6	10180.9	10248.9	10290.2	10180.9	54817.2
455	56860.4	25276.1	9837.46	40814.2	9837.47	9888.38	10088.3	9837.46	56554.5
454.9	57957	27723.4	9481.98	39252.4	9481.98	9519.8	10023.1	9481.98	58072.8
454.8	58118.9	29753.5	9115.8	37451.9	9115.8	9143.68	10213	9115.8	59214.7
454.7	59225	31051.3	8741.06	35457.5	8741.06	8761.45	10828.7	8741.06	59875.8
454.6	60127.3	31370	8358.71	33316	8358.71	8373.51	12077.3	8358.71	60060.6
454.5	60469.9	30602.9	7972.11	31076.4	7972.11	7982.78	14151.6	7972.11	59897.3
454.4	60843.2	28813.6	7584.61	28786.2	7584.61	7592.24	17117	7584.61	59555.2
454.3	59295	26219.8	7201.62	26491.7	7201.62	7207.03	20760.1	7201.62	59073.8
454.2	58085.5	23131.1	6828.08	24233.8	6828.08	6831.89	24468.3	6828.08	58181
454.1	55689.5	19873.9	6469.2	22048.7	6469.2	6471.86	27292.2	6469.2	56279
454	52184.2	16728.4	6130.45	19966.5	6130.45	6132.29	28288.5	6130.45	52724.3
453.9	46687.8	13893.3	5817.08	18011.7	5817.08	5818.35	27014.7	5817.08	47286.9
453.8	40733.7	11477.6	5532.5	16201.2	5532.5	5533.37	23799.4	5532.5	40414.1
453.7	33495.7	9515.36	5280.16	14546.9	5280.16	5280.75	19544	5280.16	33046.5
453.6	26886.4	7984.4	5060.23	13052.9	5060.23	5060.63	15234.1	5060.23	26151.3
453.5	20437.4	6832.57	4873.46	11720.1	4873.46	4873.73	11556	4873.46	20362
453.4	16114.8	5993.96	4719.18	10544.8	4719.18	4719.35	8789.46	4719.18	15890.1
453.3	11818.5	5401.9	4595.71	9520.14	4595.71	4595.83	6906.96	4595.71	12637.7
453.2	10315.2	4995.28	4499.53	8635.36	4499.53	4499.61	5727.63	4499.53	10359.3
453.1	8352.94	4723.34	4426.81	7878.33	4426.81	4426.86	5038.96	4426.81	8787.05
453	7237.39	4545.5	4372.93	7235.39	4372.93	4372.96	4659.6	4372.93	7694.65
452.9	6420.22	4431.22	4333.51	6692.83	4333.51	4333.53	4459.74	4333.51	6916.8
452.8	6305.77	4358.11	4304.26	6237.04	4304.26	4304.27	4356.55	4304.26	6343.19
452.7	6111.9	4311.22	4282.34	5856.16	4282.34	4282.35	4302.72	4282.34	5905.43
452.6	5720.38	4279.98	4264.91	5538.78	4264.91	4264.91	4272.38	4264.91	5561.33
452.5	5606.64	4258.75	4251.1	5276.08	4251.1	4251.1	4253.67	4251.1	5286.31
452.4	5434.79	4243.47	4239.69	5059.56	4239.69	4239.69	4240.52	4239.69	5064.18
452.3	5299.21	4231.8	4229.98	4881.94	4229.98	4229.98	4230.23	4229.98	4884.02
452.2	5171.15	4222.23	4221.38	4736.81	4221.38	4221.38	4221.46	4221.38	4737.73
452.1	4939.89	4214.29	4213.9	4619.02	4213.9	4213.9	4213.92	4213.9	4619.43
452	4770	4207.5	4207.33	4523.9	4207.33	4207.33	4207.33	4207.33	4524.08
451.9	4683.78	4201.36	4201.28	4447.24	4201.28	4201.28	4201.29	4201.28	4447.32
451.8	4728.5	4196.04	4196	4386	4196	4196	4196.01	4196	4386.03
451.7	4620.65	4191.28	4191.26	4337.18	4191.26	4191.26	4191.26	4191.26	4337.19
451.6	4744.97	4187.24	4187.24	4298.66	4187.24	4187.24	4187.24	4187.24	4298.67
451.5	4886.88	4183.7	4183.7	4268.3	4183.7	4183.7	4183.7	4183.7	4268.3
451.4	4452.86	4180.37	4180.37	4244.23	4180.37	4180.37	4180.37	4180.37	4244.23
451.3	4609.69	4177.29	4177.28	4225.21	4177.28	4177.29	4177.28	4177.28	4225.21
451.2	4228.35	4174.34	4174.34	4210.1	4174.34	4174.34	4174.34	4174.34	4210.1
451.1	4428.71	4171.62	4171.62	4198.16	4171.62	4171.62	4171.62	4171.62	4198.16
451	4606.97	4169.01	4169.01	4188.59	4169.01	4169.01	4169.01	4169.01	4188.59
450.9	4394.79	4166.79	4166.79	4181.14	4166.79	4166.79	4166.79	4166.79	4181.14
450.8	4453.16	4164.95	4164.95	4175.42	4164.95	4164.95	4164.95	4164.95	4175.42
450.7	4359.85	4163.38	4163.38	4170.97	4163.38	4163.38	4163.38	4163.38	4170.97
450.6	4449.97	4162.19	4162.19	4167.66	4162.19	4162.19	4162.19	4162.19	4167.66
450.5	4168.43	4160.9	4160.9	4164.82	4160.9	4160.9	4160.9	4160.9	4164.82
450.4	4308.87	4159.81	4159.81	4162.61	4159.81	4159.81	4159.81	4159.81	4162.61
450.3	4041.77	4159.03	4159.03	4161.01	4159.03	4159.03	4159.03	4159.03	4161.01
450.2	4055.06	4158.48	4158.48	4159.88	4158.48	4158.48	4158.48	4158.48	4159.88
450.1	4357.03	4158.1	4158.1	4159.08	4158.1	4158.1	4158.1	4158.1	4159.08
450	4133.35	4157.83	4157.83	4158.51	4157.83	4157.83	4157.83	4157.83	4158.51
449.9	4151.94	4157.68	4157.68	4158.15	4157.68	4157.68	4157.68	4157.68	4158.15
449.8	4053.4	4157.39	4157.39	4157.71	4157.39	4157.39	4157.39	4157.39	4157.71
449.7	4206.34	4157.15	4157.15	4157.37	4157.15	4157.15	4157.15	4157.15	4157.37
449.6	4196.09	4156.84	4156.84	4156.99	4156.84	4156.84	4156.84	4156.84	4156.99
449.5	4276.82	4156.57	4156.57	4156.67	4156.57	4156.57	4156.57	4156.57	4156.67
449.4	4371.79	4156.52	4156.52	4156.58	4156.52	4156.52	4156.52	4156.52	4156.58
449.3	4223.65	4156.49	4156.49	4156.53	4156.49	4156.49	4156.49	4156.49	4156.53
449.2	4142.25	4156.43	4156.43	4156.46	4156.43	4156.43	4156.43	4156.43	4156.46
449.1	4000.14	4156.18	4156.18	4156.2	4156.18	4156.18	4156.18	4156.18	4156.2
449	4046.69	4155.91	4155.91	4155.93	4155.91	4155.91	4155.91	4155.91	4155.93
448.9	4089.11	4155.66	4155.66	4155.67	4155.66	4155.66	4155.66	4155.66	4155.67
448.8	4191.94	4155.44	4155.44	4155.45	4155.44	4155.44	4155.44	4155.44	4155.45
448.7	4333.62	4166.13	4166.13	4166.14	4166.13	4166.13	4166.13	4166.13	4166.14
448.6	4233.55	4176.82	4176.82	4176.82	4176.82	4176.82	4176.82	4176.82	4176.82
448.5	4167.18	4187.51	4187.51	4187.51	4187.51	4187.51	4187.51	4187.51	4187.51
448.4	4224.5	4198.2	4198.2	4198.2	4198.2	4198.2	4198.2	4198.2	4198.2
448.3	4057.27	4208.89	4208.89	4208.89	4208.89	4208.89	4208.89	4208.89	4208.89
448.2	4284.75	4219.57	4219.57	4219.57	4219.57	4219.57	4219.57	4219.57	4219.57
448.1	4309.31	4230.26	4230.26	4230.26	4230.26	4230.26	4230.26	4230.26	4230.26
448	4269.73	--	--	--	--	--	--	--	4269.73

## Sheet: Fig. S10c
Binding energy (eV)	Intensity (a.u.)	Intensity (a.u.)	Intensity (a.u.)	Intensity (a.u.)	Intensity (a.u.)	Intensity (a.u.)	Intensity (a.u.)
297.9	4459.28	4447.14	4447.14	4447.14	4447.14	4447.14	4447.14
297.8	4323.18	4441.68	4441.68	4441.68	4441.68	4441.68	4441.68
297.7	4467.79	4438.16	4438.16	4438.16	4438.16	4438.16	4438.16
297.6	4577.22	4436.16	4436.16	4436.16	4436.16	4436.16	4436.16
297.5	4533.96	4433.78	4433.78	4433.78	4433.78	4433.78	4433.78
297.4	4460.89	4427.21	4427.21	4427.21	4427.21	4427.21	4427.21
297.3	4373.36	4424.62	4424.62	4424.62	4424.62	4424.62	4424.62
297.2	4374.58	4424.18	4424.18	4424.18	4424.18	4424.18	4424.18
297.1	4442.43	4421.08	4421.08	4421.08	4421.08	4421.08	4421.08
297	4606.79	4415.77	4415.77	4415.77	4415.77	4415.77	4415.77
296.9	4202.67	4410.09	4410.09	4410.09	4410.09	4410.09	4410.09
296.8	4307.99	4404.91	4404.91	4404.91	4404.91	4404.91	4404.91
296.7	4481.32	4396.09	4396.09	4396.09	4396.09	4396.09	4396.09
296.6	4572.08	4387.98	4387.98	4387.98	4387.98	4387.98	4387.98
296.5	4538.13	4380	4380	4380	4380	4380	4380
296.4	4435.46	4374.15	4374.15	4374.15	4374.15	4374.15	4374.15
296.3	4640.42	4370.32	4370.32	4370.32	4370.32	4370.32	4370.32
296.2	4233.75	4365.17	4365.17	4365.17	4365.17	4365.17	4365.17
296.1	4280.6	4356.66	4356.66	4356.66	4356.66	4356.66	4356.66
296	4219.48	4348.33	4348.33	4348.33	4348.33	4348.33	4348.33
295.9	4410.6	4341.92	4341.92	4341.92	4341.92	4341.92	4341.92
295.8	4246.32	4339.37	4339.37	4339.37	4339.37	4339.37	4339.37
295.7	4476.19	4334.77	4334.77	4334.77	4334.77	4334.77	4334.77
295.6	4386.45	4334.69	4334.69	4334.69	4334.69	4334.69	4334.69
295.5	4365.2	4333.57	4333.57	4333.57	4333.57	4333.57	4333.57
295.4	4222.85	4331.52	4331.52	4331.52	4331.52	4331.52	4331.52
295.3	4547.14	4328.99	4328.99	4328.99	4328.99	4328.99	4328.99
295.2	4293.88	4327.17	4327.17	4327.17	4327.17	4327.17	4327.17
295.1	4388.11	4324.47	4324.47	4324.47	4324.47	4324.47	4324.47
295	4408.3	4321.67	4321.67	4321.67	4321.67	4321.67	4321.67
294.9	4270.35	4319.07	4319.07	4319.07	4319.07	4319.07	4319.07
294.8	4274.84	4316.53	4316.53	4316.53	4316.53	4316.53	4316.53
294.7	4362.24	4314.22	4314.22	4314.22	4314.22	4314.22	4314.22
294.6	4461.57	4312.93	4312.93	4312.93	4312.93	4312.93	4312.93
294.5	4328.26	4311.22	4311.22	4311.22	4311.22	4311.22	4311.22
294.4	4329.93	4310.87	4310.87	4310.87	4310.87	4310.87	4310.87
294.3	4162.01	4310.71	4310.71	4310.71	4310.71	4310.71	4310.71
294.2	4368.8	4310.5	4310.5	4310.5	4310.5	4310.5	4310.5
294.1	4345.97	4310.27	4310.27	4310.27	4310.27	4310.27	4310.27
294	4164.13	4310.02	4310.02	4310.02	4310.02	4310.02	4310.02
293.9	4351.42	4309.77	4309.77	4309.77	4309.77	4309.77	4309.77
293.8	4524.93	4309.52	4309.52	4309.52	4309.52	4309.52	4309.52
293.7	4338.55	4309.24	4309.24	4309.24	4309.24	4309.24	4309.24
293.6	4414.05	4308.9	4308.9	4308.9	4308.9	4308.9	4308.9
293.5	4496.35	4308.52	4308.52	4308.52	4308.52	4308.52	4308.52
293.4	4297.92	4308.04	4308.04	4308.04	4308.04	4308.04	4308.04
293.3	4468.88	4307.5	4307.5	4307.5	4307.5	4307.5	4307.5
293.2	4390.95	4306.93	4306.93	4306.93	4306.93	4306.93	4306.93
293.1	4563.74	4306.34	4306.34	4306.34	4306.34	4306.34	4306.34
293	4713.38	4305.71	4305.71	4305.71	4305.71	4305.71	4305.71
292.9	4459.65	4305.04	4305.04	4305.04	4305.04	4305.04	4305.04
292.8	4466.57	4304.4	4304.4	4304.4	4304.4	4304.4	4304.4
292.7	4561.39	4303.74	4303.74	4303.74	4303.74	4303.74	4303.74
292.6	4510.96	4303.07	4303.07	4303.07	4303.07	4303.07	4303.07
292.5	4620.75	4302.41	4302.41	4302.41	4302.41	4302.41	4302.41
292.4	4305.33	4301.78	4301.78	4301.78	4301.78	4301.78	4301.78
292.3	4401.82	4301.18	4301.18	4301.18	4301.18	4301.18	4301.18
292.2	4462.77	4300.62	4300.62	4300.62	4300.63	4300.62	4300.63
292.1	4357.06	4300.1	4300.1	4300.1	4300.1	4300.1	4300.1
292	4459.26	4299.59	4299.59	4299.59	4299.59	4299.59	4299.59
291.9	4519.75	4299.1	4299.1	4299.1	4299.1	4299.1	4299.1
291.8	4290.15	4298.64	4298.64	4298.64	4298.65	4298.64	4298.65
291.7	4305.01	4298.17	4298.17	4298.17	4298.18	4298.17	4298.18
291.6	4503.9	4297.68	4297.68	4297.68	4297.7	4297.68	4297.7
291.5	4424.91	4297.2	4297.2	4297.2	4297.24	4297.2	4297.24
291.4	4440.82	4296.71	4296.71	4296.71	4296.78	4296.71	4296.78
291.3	4377.47	4296.24	4296.24	4296.24	4296.35	4296.24	4296.35
291.2	4450.43	4295.86	4295.86	4295.86	4296.04	4295.86	4296.04
291.1	4443.16	4295.46	4295.46	4295.46	4295.75	4295.46	4295.75
291	4351.46	4295.05	4295.05	4295.05	4295.52	4295.05	4295.52
290.9	4371.06	4294.7	4294.7	4294.7	4295.45	4294.7	4295.45
290.8	4141.08	4294.37	4294.37	4294.37	4295.54	4294.37	4295.54
290.7	4375.63	4294.11	4294.11	4294.11	4295.93	4294.11	4295.93
290.6	4312.77	4293.83	4293.83	4293.83	4296.61	4293.83	4296.61
290.5	4242.34	4293.56	4293.56	4293.56	4297.76	4293.56	4297.76
290.4	4350.39	4293.3	4293.3	4293.3	4299.57	4293.3	4299.57
290.3	4133.72	4293.03	4293.03	4293.03	4302.25	4293.03	4302.25
290.2	4437.81	4292.76	4292.76	4292.76	4306.15	4292.76	4306.15
290.1	4396.59	4292.44	4292.44	4292.44	4311.65	4292.44	4311.65
290	4365.54	4292.11	4292.11	4292.11	4319.29	4292.11	4319.29
289.9	4416.93	4291.74	4291.74	4291.74	4329.72	4291.74	4329.72
289.8	4397.67	4291.34	4291.34	4291.34	4343.69	4291.34	4343.7
289.7	4290.59	4290.96	4290.96	4290.96	4362.19	4290.96	4362.19
289.6	4433.9	4290.52	4290.52	4290.52	4386.13	4290.52	4386.13
289.5	4477.89	4290.04	4290.04	4290.04	4416.63	4290.04	4416.64
289.4	4375.84	4289.5	4289.51	4289.5	4454.8	4289.5	4454.8
289.3	4248	4288.89	4288.9	4288.89	4501.64	4288.89	4501.65
289.2	4373.82	4288.15	4288.16	4288.15	4557.99	4288.15	4558
289.1	4601.22	4287.28	4287.29	4287.28	4624.37	4287.28	4624.39
289	4610.06	4286.17	4286.2	4286.17	4700.72	4286.17	4700.75
288.9	4689.81	4284.84	4284.89	4284.84	4786.42	4284.84	4786.46
288.8	4975.5	4283.3	4283.37	4283.3	4879.93	4283.3	4880
288.7	4950.95	4281.51	4281.61	4281.51	4978.74	4281.51	4978.83
288.6	5274.66	4279.45	4279.59	4279.45	5079.26	4279.45	5079.41
288.5	5347.66	4277.15	4277.36	4277.15	5177.06	4277.15	5177.28
288.4	5392.09	4274.67	4274.99	4274.69	5267.02	4274.67	5267.35
288.3	5418.71	4272.01	4272.47	4272.04	5343.64	4272.01	5344.13
288.2	5404.12	4269.18	4269.86	4269.25	5401.77	4269.18	5402.51
288.1	5365.57	4266.23	4267.21	4266.38	5437.14	4266.23	5438.27
288	5307.5	4263.23	4264.64	4263.54	5447	4263.23	5448.72
287.9	5409.35	4260.25	4262.28	4260.9	5430.43	4260.25	5433.11
287.8	5356.04	4257.38	4260.25	4258.69	5388.55	4257.38	5392.73
287.7	5471.97	4254.62	4258.67	4257.16	5324.26	4254.62	5330.85
287.6	5133.82	4251.96	4257.62	4256.76	5241.87	4251.96	5252.34
287.5	5109.65	4249.38	4257.26	4258.19	5146.58	4249.38	5163.26
287.4	4893.67	4246.89	4257.77	4262.53	5043.84	4246.89	5070.37
287.3	4875.47	4244.47	4259.39	4271.45	4938.84	4244.47	4980.73
287.2	4957.79	4242.19	4262.5	4287.26	4836.07	4242.19	4901.46
287.1	4996.72	4240	4267.48	4313.02	4739.02	4240	4839.51
287	4997.41	4237.91	4274.81	4352.47	4650.17	4237.91	4801.63
286.9	4924.28	4235.84	4285.06	4409.8	4570.91	4235.84	4794.09
286.8	4848.43	4233.68	4298.88	4489.05	4501.78	4233.68	4822.35
286.7	4882.69	4231.36	4317.13	4593.22	4442.65	4231.36	4890.29
286.6	5030.13	4228.87	4340.92	4722.91	4392.96	4228.87	4999.06
286.5	5060.1	4226.19	4371.55	4874.56	4351.82	4226.19	5145.56
286.4	5417.59	4223.29	4410.56	5039.06	4318.14	4223.29	5321.17
286.3	5590.61	4220.17	4459.72	5201.27	4290.8	4220.17	5511.46
286.2	5549.87	4216.72	4520.99	5341.36	4268.62	4216.72	5697.53
286.1	5769.9	4212.94	4596.67	5438.54	4250.56	4212.94	5859.89
286	5883.57	4208.84	4689.31	5476.31	4235.77	4208.84	5983.7
285.9	5939.7	4204.38	4801.62	5447.31	4223.39	4204.38	6063.57
285.8	6252.86	4199.62	4936.58	5355.93	4212.88	4199.62	6106.15
285.7	6278.89	4194.6	5097.22	5216.7	4203.72	4194.6	6128.45
285.6	6163.48	4189.36	5286.55	5049.85	4195.56	4189.36	6153.24
285.5	6583.33	4183.85	5507.34	4875.79	4188.01	4183.85	6203.44
285.4	6260.04	4178.04	5762.03	4711.06	4180.79	4178.04	6297.8
285.3	6499.81	4171.87	6052.51	4566.29	4173.67	4171.87	6448.73
285.2	6477.39	4165.23	6379.85	4446.27	4166.39	4165.23	6662.06
285.1	6644.58	4158.15	6744.21	4351.36	4158.89	4158.15	6938.17
285	6993.5	4150.43	7144.25	4278.8	4150.9	4150.43	7273.09
284.9	7388.21	4141.97	7577.12	4224.49	4142.25	4141.97	7659.93
284.8	7867.41	4132.63	8038.17	4184	4132.81	4132.63	8089.72
284.7	8104.72	4122.3	8520.77	4153.3	4122.41	4122.3	8551.87
284.6	8907.16	4110.86	9016.26	4128.99	4110.93	4110.86	9034.45
284.5	9296.67	4098.18	9513.94	4108.46	4098.21	4098.18	9524.26
284.4	10229.6	4084.24	10001.5	4089.89	4084.26	4084.24	10007.1
284.3	10420.1	4068.94	10465	4071.96	4068.96	4068.94	10468
284.2	11164.4	4052.46	10890	4054.02	4052.46	4052.46	10891.6
284.1	11719.7	4034.82	11262	4035.61	4034.83	4034.82	11262.8
284	11879.7	4016.13	11567.1	4016.51	4016.13	4016.13	11567.5
283.9	12675	3996.74	11793.5	3996.92	3996.75	3996.74	11793.7
283.8	12348	3976.8	11931.6	3976.89	3976.8	3976.8	11931.7
283.7	12620.3	3956.69	11975.4	3956.72	3956.69	3956.69	11975.4
283.6	12479.3	3936.49	11922.3	3936.5	3936.49	3936.49	11922.3
283.5	11668.4	3916.5	11774.1	3916.51	3916.5	3916.5	11774.1
283.4	11502.4	3896.93	11536	3896.93	3896.93	3896.93	11536
283.3	10772.3	3878.02	11217.2	3878.02	3878.02	3878.02	11217.2
283.2	10596.8	3860.1	10829.3	3860.1	3860.1	3860.1	10829.3
283.1	10010.4	3843.2	10386	3843.18	3843.18	3843.18	10386
283	9777.42	3827.47	9901.76	3827.4	3827.4	3827.4	9901.83
282.9	8818.99	3813.1	9391.53	3812.9	3812.9	3812.9	9391.74
282.8	8273.91	3800.12	8869.23	3799.52	3799.52	3799.52	8869.83
282.7	7850.86	3788.94	8347.7	3787.27	3787.27	3787.27	8349.37
282.6	7548.11	3780.38	7837.96	3775.99	3775.99	3775.99	7842.35
282.5	6876.44	3776.63	7349.14	3765.62	3765.62	3765.62	7360.15
282.4	6676.09	3782.21	6888.16	3755.89	3755.89	3755.89	6914.47
282.3	6510.45	3806.6	6460.02	3746.69	3746.69	3746.69	6519.93
282.2	6511.59	3867.66	6067.74	3737.73	3737.73	3737.73	6197.67
282.1	6592.34	3997.14	5712.7	3728.76	3728.76	3728.76	5981.08
282	7114.3	4247.32	5394.87	3719.5	3719.5	3719.5	5922.7
281.9	7452.04	4697.18	5112.83	3709.4	3709.4	3709.4	6100.61
281.8	7683.65	5454.89	4864.13	3697.75	3697.75	3697.75	6621.27
281.7	8222.51	6650.14	4645.6	3683.7	3683.7	3683.7	7612.04
281.6	9014.04	8408.22	4453.85	3666.58	3666.58	3666.58	9195.48
281.5	11018.5	10798	4285.15	3645.62	3645.62	3645.62	11437.5
281.4	13449.6	13757.6	4136.27	3620.57	3620.57	3620.57	14273.3
281.3	16868	17019	4004.41	3591.58	3591.58	3591.58	17431.9
281.2	19529.4	20084.2	3887.56	3559.46	3559.46	3559.46	20412.3
281.1	22836.3	22313.9	3783.95	3525.05	3525.05	3525.05	22572.8
281	23899.5	23144.9	3692.11	3489.26	3489.26	3489.26	23347.7
280.9	23787.8	22341.8	3610.9	3453.08	3453.08	3453.08	22499.6
280.8	20588.9	20115.5	3539.47	3417.54	3417.54	3417.54	20237.4
280.7	17202.7	17017.2	3477.18	3383.64	3383.64	3383.64	17110.7
280.6	13816.6	13690.8	3423.71	3352.44	3352.44	3352.44	13762.1
280.5	10329	10648.9	3378.63	3324.71	3324.71	3324.71	10702.8
280.4	7891.74	8175.23	3341.87	3301.36	3301.36	3301.36	8215.75
280.3	6080.58	6342.66	3312.95	3282.72	3282.72	3282.72	6372.89
280.2	4954.25	5087.37	3291.17	3268.77	3268.77	3268.77	5109.77
280.1	4330.53	4284.43	3275.29	3258.8	3258.8	3258.8	4300.92
280	3771.09	3801.78	3264.05	3252	3252	3252	3813.83
279.9	3451.07	3528.02	3256.36	3247.61	3247.61	3247.61	3536.77
279.8	3474.65	3381.02	3251.16	3244.86	3244.86	3244.86	3387.33
279.7	3375.54	3306.13	3247.67	3243.15	3243.15	3243.15	3310.64
279.6	3541.73	3269.87	3245.33	3242.12	3242.12	3242.12	3273.08
279.5	3366.54	3253.07	3243.7	3241.43	3241.43	3241.43	3255.34
279.4	3294.54	3245.62	3242.56	3240.97	3240.97	3240.97	3247.21
279.3	3352.48	3242.39	3241.72	3240.62	3240.62	3240.62	3243.49
279.2	3162.14	3240.93	3241.06	3240.29	3240.29	3240.29	3241.7
279.1	3168.65	3240.23	3240.54	3240.01	3240.01	3240.01	3240.76
279	3276.76	--	--	--	--	--	3277.19

## Sheet: Fig. S10d
Binding energy (eV)	Intensity (a.u.)	Intensity (a.u.)	Intensity (a.u.)	Intensity (a.u.)	Intensity (a.u.)	Intensity (a.u.)	Intensity (a.u.)	Intensity (a.u.)
535.5	21423.2	21423.3	21423.2	21423.2	21423.2	21423.2	21423.2	21423.4
535.4	21360.4	21423.1	21423	21423.1	21423	21423	21423	21423.3
535.3	21166.5	21423	21422.8	21423	21422.8	21422.8	21422.8	21423.4
535.2	21077.4	21423.1	21422.5	21423.1	21422.7	21422.5	21422.5	21423.8
535.1	21102.8	21423.2	21422.3	21423.6	21422.6	21422.3	21422.3	21424.7
535	20731.5	21423.7	21422.1	21424.5	21422.5	21422.1	21422.1	21426.6
534.9	21358.9	21424.6	21421.9	21426.5	21422.5	21421.9	21421.9	21429.9
534.8	21358.5	21426.2	21421.7	21430.2	21422.7	21421.7	21421.7	21435.9
534.7	21137.1	21429	21421.4	21436.9	21423.1	21421.5	21421.4	21446.1
534.6	21433.8	21433.4	21421.2	21448.1	21423.7	21421.3	21421.2	21463
534.5	21660.3	21440.5	21421	21466.5	21424.9	21421.2	21421	21490.1
534.4	21301.2	21451.3	21420.7	21495.3	21426.7	21421	21420.7	21532.2
534.3	21466.1	21467.1	21420	21538.7	21429.1	21420.5	21420	21595.4
534.2	21525.4	21490.5	21419	21602	21432.7	21419.7	21419	21687.7
534.1	21855.6	21524.2	21417.7	21690.5	21438	21418.7	21417.7	21818.2
534	21852.3	21571.9	21416	21809.2	21445.6	21417.4	21416	21996.2
533.9	22590	21638.1	21413.7	21960.7	21456.7	21415.7	21413.7	22230.2
533.8	22602.6	21728.4	21410.8	22143.6	21472.4	21413.6	21410.8	22525.7
533.7	22729.4	21848.6	21407.1	22350.6	21494.4	21411.1	21407.1	22883.5
533.6	23306.8	22005.4	21402.6	22566.3	21525	21408.3	21402.6	23297.2
533.5	23788.6	22204.9	21397.2	22768.5	21566.8	21405.1	21397.2	23753.8
533.4	24383.2	22452.8	21390.8	22930.6	21623.2	21401.7	21390.8	24236
533.3	24551.5	22752.4	21383.3	23026.9	21698.2	21398.3	21383.3	24725.8
533.2	25157.2	23103.7	21374.8	23040.2	21796.5	21395.2	21374.8	25211.2
533.1	25807.2	23501.9	21365.1	22966.6	21923.3	21392.8	21365.1	25689.3
533	26023.5	23936.3	21354.1	22817	22084.3	21391.3	21354.1	26166.5
532.9	26584.1	24389.1	21341.9	22613.5	22285.7	21391.6	21341.9	26654.2
532.8	27274.2	24836	21328.5	22383	22533.5	21394.4	21328.5	27161.5
532.7	27783.8	25247.1	21313.8	22150.5	22833.3	21400.7	21313.8	27690.2
532.6	28307	25590.1	21297.8	21934.8	23189.4	21411.5	21297.8	28232.3
532.5	28860.2	25834.3	21280.6	21747.1	23604.3	21428.3	21280.6	28772.3
532.4	28962.7	25955.7	21262.2	21591.6	24078.1	21452.8	21262.2	29291.6
532.3	29867.7	25940.5	21242.6	21467.2	24606.9	21486.8	21242.6	29773.7
532.2	30275.4	25788.6	21221.8	21370.1	25182.6	21532.6	21221.8	30208.3
532.1	30608.5	25512.7	21200.1	21294.8	25792.2	21592.7	21200.1	30592
532	30823	25136.6	21177.4	21236.1	26417.1	21669.8	21177.4	30927.1
531.9	31387.8	24690.5	21153.8	21189	27033.8	21766.9	21153.8	31218.8
531.8	31233.2	24207.1	21129.4	21149.9	27614.9	21887.3	21129.4	31471
531.7	31527	23716.3	21104.2	21115.8	28130.6	22034.3	21104.2	31684.4
531.6	31964.9	23243.4	21078.5	21084.9	28551.7	22211.3	21078.5	31855.8
531.5	32179.9	22806.6	21052.5	21055.9	28851.8	22421.7	21052.5	31978.5
531.4	32372	22417.1	21026.2	21027.9	29010.3	22668.3	21026.2	32045.2
531.3	32024.8	22080.1	20999.7	21000.5	29015.4	22953.7	20999.7	32050.7
531.2	31893	21795.9	20973.1	20973.5	28865.1	23279.3	20973.1	31994.6
531.1	31425.4	21561.1	20946.4	20946.6	28567.4	23645.8	20946.4	31881.8
531	31833.4	21370.5	20919.8	20919.8	28139.9	24052.4	20919.7	31723.7
530.9	31230.6	21217.9	20893.5	20893.2	27607.2	24497	20893.2	31536
530.8	31482.6	21096.8	20867.8	20867.1	26998	24975.4	20867	31336.8
530.7	31554.2	21000.9	20843.1	20841.2	26342.4	25481.1	20841.2	31143.9
530.6	31164.2	20924.8	20820	20815.6	25669.1	26005.5	20815.6	30972.6
530.5	30837.7	20863.6	20800.1	20790.2	25003.3	26537.8	20790.2	30834.1
530.4	30353.9	20813.3	20786.5	20764.9	24365.5	27064.8	20764.9	30735.5
530.3	30736.4	20771.1	20785	20739.7	23771.2	27572.2	20739.7	30680.6
530.2	30634.2	20734.5	20806	20714.4	23230.3	28044.2	20714.4	30671.7
530.1	30723.7	20701.7	20866.9	20689	22748.2	28464.4	20689	30714.1
530	31030.5	20671.2	20995.6	20663.4	22326.4	28817.4	20663.4	30820.4
529.9	30837.2	20641.8	21233.8	20637.1	21962.7	29088.7	20637.1	31015.9
529.8	31112.9	20612.4	21639.9	20609.6	21653.1	29266.3	20609.6	31342.9
529.7	31890.5	20582.2	22288.5	20580.5	21391.8	29341.4	20580.5	31862.3
529.6	32571.1	20550.4	23265.1	20549.5	21172.7	29309.6	20549.5	32649.4
529.5	33867.9	20516.4	24650.3	20515.9	20988.9	29170.1	20515.9	33778.2
529.4	35600.9	20479.8	26492.4	20479.5	20834.4	28927.2	20479.5	35295.3
529.3	37530.6	20440.4	28769.2	20440.3	20703.5	28589	20440.3	37181.3
529.2	39163.3	20398.1	31346.9	20398.1	20591	28167	20398.1	39308.9
529.1	41611	20353.3	33956.2	20353.2	20493.1	27675.6	20353.2	41418.6
529	42964.4	20306.4	36212.8	20306.4	20406.6	27131	20306.4	43137.7
528.9	43554.6	20258.4	37700	20258.4	20329.4	26549.9	20258.4	44062.7
528.8	43664.8	20210.2	38100	20210.2	20260	25949.2	20210.2	43888.8
528.7	42546.7	20162.9	37314.7	20162.9	20197.4	25344.2	20162.9	42530.6
528.6	40344.9	20117.5	35507	20117.5	20141.2	24749.1	20117.5	40162.2
528.5	37464.1	20075	33034	20075	20091	24175.3	20075	37150.4
528.4	34083	20036.4	30317.3	20036.4	20047.1	23632.7	20036.4	33924.4
528.3	31190.8	20002.3	27719.1	20002.3	20009.4	23128	20002.3	30852
528.2	28189.3	19972.9	25475	19972.9	19977.6	22666	19972.9	28172.8
528.1	26140.4	19948.4	23687.9	19948.4	19951.5	22248.9	19948.4	25991.4
528	23674	19928.7	22358.1	19928.7	19930.7	21877.6	19928.7	24308.9
527.9	22345.6	19913.2	21425.1	19913.2	19914.4	21550.9	19913.2	23064
527.8	21694.9	19901.3	20804	19901.3	19902.1	21266.6	19901.3	22170.1
527.7	21776.8	19892.4	20410.1	19892.4	19892.8	21021.8	19892.4	21540
527.6	20892.9	19885.8	20171.2	19885.8	19886.1	20813	19885.8	21098.7
527.5	21244.7	19881	20032.3	19881	19881.2	20636.5	19881	20788
527.4	21101.3	19877.4	19954.6	19877.4	19877.5	20488.5	19877.4	20565.8
527.3	20637.4	19874.6	19912.5	19874.6	19874.7	20365.3	19874.6	20403.2
527.2	20395.4	19872.4	19890.3	19872.4	19872.4	20263.5	19872.4	20281.4
527.1	20299.4	19870.4	19878.6	19870.4	19870.5	20180	19870.4	20188.2
527	20735.3	19868.8	19872.4	19868.8	19868.8	20112.1	19868.8	20115.7
526.9	19948.3	19867.3	19868.8	19867.3	19867.3	20057.1	19867.3	20058.6
526.8	19943.5	19866	19866.6	19866	19866	20013.1	19866	20013.7
526.7	20258.8	19864.8	19865.1	19864.8	19864.8	19978	19864.8	19978.3
526.6	20335.6	19863.8	19863.9	19863.8	19863.8	19950.3	19863.8	19950.4
526.5	19862.8	19862.8	19862.9	19862.8	19862.8	19928.5	19862.8	19928.5
526.4	19554							19603.5
526.3	19836.6							19873.7
526.2	20018.6							20046.2
526.1	19853.2							19873.6
526	19959.9							19974.8
525.9	19983.6							19994.5
525.8	19964.5							19972.4
525.7	20162.8							20168.4
525.6	19815.9							19819.9
525.5	20104.3							20107.2
525.4	20154.9							20156.9
525.3	20066							20067.4
525.2	19763.3							19764.3
525.1	20017.8							20018.4
525	19861.1							19861.5

[truncated: 37 more sheets: Fig. S14, Fig. S17a, Fig. S17b, Fig. S17c, Fig. S17d, Fig. S18a, Fig. S18b, Fig. S18c, Fig. S18d, Fig. S19a, Fig. S19b, Fig. S19c, Fig. S19d, Fig. S19e, Fig. S19f, Fig. S19g, Fig. S20, Fig. S21a, Fig. S21b, Fig. S21c …]
